# Supplementary material for: Lifestyle and demographic associations with 47 inflammatory and vascular stress biomarkers in 9876 blood donors
Source: Commun Med (Lond). 2024 Mar 16;4:50. doi: 10.1038/s43856-024-00474-2 (PMC10944541; doi:10.1038/s43856-024-00474-2)
Supplement: Supplementary file 4 — Supplementary data 1 [file 43856_2024_474_MOESM4_ESM.xlsx]

## Sheet: Sheet1
Value	Count	Below range	% below	Above range	% above	Count with questionnaire
	Proinflammatory
CRP (mg/L)	9503	<5	0	0	0	8939
SAA (mg/L)	9503	<5	0	16	0.2	8939
TNF-A	9795	<5	0	0	0	9197
TNF-B	9872	168	1.7	0	0	9272
IL-1A	9872	24	0.2	0	0	9272
IL-1B	9873	4604	46.6	0	0	9262
IL-1RA	9732	<5	0	<5	0	9140
IL-3	9810	7027	71.6	0	0	9190
IL-6	9873	439	4.4	0	0	9273
IL-12/IL-23p40	9872	<5	0	0	0	9272
IL-12p70	9873	3255	33	0	0	9273
IL-15	9872	<5	0	0	0	9272
	T cell derived
IFN-G	9873	<5	0	0	0	9273
IL-2	9873	2243	22.7	0	0	9269
IL-4	9873	3150	31.9	0	0	9269
IL-5	9872	24	0.2	0	0	9271
IL-9	9732	1909	19.6	0	0	9140
IL-10	9873	147	1.5	0	0	9273
IL-13	9873	4465	45.2	0	0	9272
IL-16	9836	0	0	<5	0	9237
IL-17A	9872	94	1	0	0	9272
IL-17A/F	9733	1683	17.3	0	0	9140
IL-17B	9733	651	6.7	0	0	9144
IL-17C	9810	1325	13.5	0	0	9209
IL-17D	9810	564	5.7	0	0	9211
	Chemokines
CCL2	9445	<5	0	0	0	8880
CCL3	9445	95	1	0	0	8880
CCL4	9445	5	0.1	0	0	8880
CXCL8/IL-8	9873	<5	0	0	0	9273
IL-8 Chem1	9446	4522	47.9	0	0	NA
CXCL-10	9445	<5	0	<5	0	8880
CCL11	9445	<5	0	0	0	8880
CCL13	9445	<5	0	0	0	8880
CCL17	9445	<5	0	<5	0	8880
CCL22	9445	5	0.1	0	0	8880
CCL26	9445	8	0.1	<5	0	8880
	Growth factors and vascular
bFGF	9866	<5	0	0	0	9266
Flt-1	9866	<5	0	0	0	9266
Tie-2	9866	<5	0	0	0	9266
IL-7	9872	<5	0	0	0	9272
PlGF	9866	<5	0	0	0	9266
VEGF	9866	<5	0	<5	0	9266
VEGF Cyto1	9785	<5	0	0	0	NA
VEGF-C	9866	8	0.1	0	0	9266
VEGF-D	9866	<5	0.1	0	0	9266
TSLP	9810	1216	12.4	0	0	9209
GM-CSF	9872	1164	11.8	0	0	9272
sICAM-1 (ng/mL)	9503	<5	0	0	0	8939
sVCAM-1 (ng/mL)	9503	<5	0	0	0	8939
