# Supplementary material for: Lifestyle and demographic associations with 47 inflammatory and vascular stress biomarkers in 9876 blood donors
Source: Commun Med (Lond). 2024 Mar 16;4:50. doi: 10.1038/s43856-024-00474-2 (PMC10944541; doi:10.1038/s43856-024-00474-2)
Supplement: Supplementary file 5 — Supplementary data 2 [file 43856_2024_474_MOESM5_ESM.xlsx]

## Sheet: Sheet1
value	estimate	Adjusted p
Proinflammatory
CRP	0.5[-1.0 : 2.0]	6.261
SAA	-0.9[-2.0 : 0.2]	1.3904
TNF-A	-0.4[-0.8 : -0.1]	0.1162
TNF-B	-1.2[-2.0 : -0.3]	0.1056
IL-1A	0.0[-0.9 : 0.8]	11.6469
IL-1B	3.9[1.3 : 6.5]	0.0411
IL-1RA	0.6[0.0 : 1.3]	0.6764
IL-3	-6.0[-9.2 : -2.6]	0.0073
IL-6	0.8[-0.4 : 2.0]	2.1311
IL-12	-0.8[-1.4 : -0.3]	0.0156
IL-12p70	-1.0[-3.3 : 1.3]	4.6842
IL-15	-0.2[-0.5 : 0.0]	1.063
T cell derived
IFN-G	0.6[-0.2 : 1.4]	2.1189
IL-2	0.7[-1.3 : 2.8]	6.4698
IL-4	2.2[-0.3 : 4.7]	1.1631
IL-5	-0.6[-1.3 : 0.1]	1.3864
IL-9	-1.0[-3.2 : 1.3]	5.1946
IL-10	-0.5[-1.4 : 0.5]	4.2083
IL-13	2.1[-0.2 : 4.4]	0.9233
IL-16	-2.0[-2.7 : -1.4]	<0.0001
IL-17A	-0.7[-1.4 : 0.1]	1.2776
IL-17B	-3.4[-4.8 : -2.1]	<0.0001
IL-17A/F	-2.1[-3.9 : -0.2]	0.3805
IL-17C	-2.6[-4.2 : -0.9]	0.0441
IL-17D	-2.5[-3.9 : -1.1]	0.0087
Chemokines
CCL2	-0.4[-0.9 : 0.1]	0.9683
CCL3	-0.3[-1.0 : 0.4]	3.3776
CCL4	0.3[-0.2 : 0.9]	2.5181
IL-8	2.6[1.8 : 3.5]	<0.0001
CXCL10	-0.5[-1.1 : 0.1]	0.7435
CCL11	-0.5[-1.0 : 0.1]	0.8133
CCL13	-0.1[-0.7 : 0.5]	7.9254
CCL17	-1.2[-2.0 : -0.3]	0.0617
CCL22	0.2[-0.3 : 0.6]	4.8169
CCL26	-1.6[-2.4 : -0.8]	0.0015
Growth factors and vascular
bFGF	-2.1[-3.1 : -1.1]	0.0004
Flt-1	-1.7[-2.0 : -1.3]	0
Tie-2	-0.1[-0.5 : 0.2]	4.8917
IL-7	-0.1[-0.7 : 0.4]	7.1086
PlGF	0.0[-0.3 : 0.3]	11.3218
VEGF	-0.3[-1.3 : 0.8]	7.1032
VEGF-C	0.3[-0.3 : 0.9]	4.3599
VEGF-D	1.2[0.5 : 2.0]	0.0132
TSLP	0.2[-1.7 : 2.0]	10.4001
GM-CSF	0.0[-1.7 : 1.6]	11.6145
sICAM-1	-0.3[-0.7 : 0.1]	2.2809
sVCAM-1	-0.7[-1.1 : -0.3]	0.0052
