# Supplementary material for: Lifestyle and demographic associations with 47 inflammatory and vascular stress biomarkers in 9876 blood donors
Source: Commun Med (Lond). 2024 Mar 16;4:50. doi: 10.1038/s43856-024-00474-2 (PMC10944541; doi:10.1038/s43856-024-00474-2)
Supplement: Supplementary file 6 — Supplementary data 3 [file 43856_2024_474_MOESM6_ESM.xlsx]

## Sheet: Sheet1
value	male	Adjusted p	female	Adjusted p
Proinflammatory
CRP	-0.5[-1.2 : 0.2]	2.17843	0.1[-0.9 : 1.2]	9.45071
SAA	-0.8[-1.4 : -0.1]	0.214057	-0.1[-0.9 : 0.7]	10.1132
TNF-A	0.0[-0.2 : 0.2]	11.5344	0.0[-0.3 : 0.3]	11.7425
TNF-B	0.5[0.0 : 1.0]	0.510028	0.6[0.0 : 1.3]	0.699052
IL-1A	0.5[-0.1 : 1.0]	1.3414	-0.1[-0.8 : 0.6]	8.89254
IL-1B	-0.5[-1.4 : 0.5]	4.27125	0.1[-1.1 : 1.4]	10.2658
IL-1RA	0.0[-0.3 : 0.4]	10.1922	-0.3[-0.8 : 0.1]	1.66464
IL-3	-0.1[-0.8 : 0.7]	9.81974	0.2[-0.8 : 1.2]	8.39931
IL-6	0.7[0.1 : 1.3]	0.358364	1.0[0.3 : 1.8]	0.08313
IL-12	0.2[-0.1 : 0.5]	2.17159	0.1[-0.4 : 0.5]	9.31783
IL-12p70	0.7[-0.2 : 1.6]	1.71834	0.6[-0.5 : 1.7]	3.72369
IL-15	0.3[0.1 : 0.4]	0.005498	0.6[0.4 : 0.8]	3.65281e-07
T cell derived
IFN-G	-0.1[-0.6 : 0.5]	10.9443	0.3[-0.3 : 1.0]	4.14989
IL-2	0.3[-0.5 : 1.2]	6.04136	-0.8[-1.9 : 0.3]	2.16749
IL-4	0.0[-0.8 : 0.9]	12.5276	0.3[-0.7 : 1.4]	7.26291
IL-5	-0.1[-0.5 : 0.4]	10.5045	0.0[-0.5 : 0.6]	11.4628
IL-9	0.6[-0.2 : 1.4]	2.07064	0.0[-1.1 : 1.1]	12.5342
IL-10	0.6[0.1 : 1.2]	0.363887	0.2[-0.6 : 1.0]	7.63478
IL-13	-0.1[-0.9 : 0.6]	9.11149	1.0[0.1 : 2.0]	0.505897
IL-16	0.0[-0.4 : 0.5]	10.8306	0.0[-0.5 : 0.6]	12.4759
IL-17A	0.2[-0.3 : 0.7]	5.92121	0.3[-0.3 : 0.9]	3.63232
IL-17B	0.2[-0.4 : 0.9]	5.95454	-0.3[-1.1 : 0.5]	5.58817
IL-17A/F	-0.4[-1.1 : 0.3]	3.64242	0.2[-0.7 : 1.2]	7.30734
IL-17C	0.4[-0.3 : 1.1]	4.13238	-0.1[-1.0 : 0.8]	10.0838
IL-17D	-0.5[-1.1 : 0.1]	1.20312	0.5[-0.3 : 1.3]	2.4472
Chemokines
CCL2	0.3[0.1 : 0.6]	0.149296	0.5[0.1 : 0.9]	0.131842
CCL3	-0.1[-0.4 : 0.2]	6.83553	0.5[0.1 : 0.9]	0.153937
CCL4	0.3[-0.1 : 0.6]	0.981319	0.4[-0.1 : 0.8]	1.16708
IL-8	0.4[-0.2 : 0.9]	1.67266	0.4[-0.3 : 1.1]	2.61738
CXCL10	0.1[-0.2 : 0.5]	4.70825	0.3[-0.2 : 0.8]	1.96155
CCL11	0.2[0.0 : 0.5]	1.08116	0.0[-0.3 : 0.4]	8.95569
CCL13	0.3[0.0 : 0.7]	0.632255	0.2[-0.3 : 0.6]	4.40784
CCL17	0.7[0.2 : 1.2]	0.073206	-0.1[-0.7 : 0.5]	7.83245
CCL22	0.3[0.0 : 0.5]	0.249517	0.0[-0.3 : 0.3]	9.88961
CCL26	-0.2[-0.6 : 0.3]	4.77357	0.0[-0.6 : 0.6]	9.39166
Growth factors and vascular
bFGF	0.2[-0.4 : 0.8]	5.89809	0.4[-0.3 : 1.2]	3.28122
Flt-1	-0.1[-0.3 : 0.1]	3.07016	-0.2[-0.5 : 0.1]	1.65505
Tie-2	0.0[-0.2 : 0.1]	8.32539	-0.1[-0.4 : 0.1]	4.07434
IL-7	0.7[0.4 : 1.0]	0.000654	0.7[0.2 : 1.1]	0.038666
PlGF	0.1[-0.1 : 0.2]	5.59589	0.2[0.0 : 0.4]	1.1841
VEGF	-0.1[-0.7 : 0.5]	8.64144	0.1[-0.7 : 0.9]	9.33334
VEGF-C	0.3[-0.1 : 0.6]	1.5712	0.6[0.1 : 1.1]	0.200781
VEGF-D	0.4[0.0 : 0.9]	0.811549	0.6[0.1 : 1.1]	0.334516
TSLP	0.3[-0.3 : 0.9]	4.40232	0.5[-0.5 : 1.4]	3.98395
GM-CSF	0.8[0.1 : 1.4]	0.335969	0.2[-0.7 : 1.1]	7.69805
sICAM-1	0.0[-0.2 : 0.2]	9.25029	0.1[-0.2 : 0.4]	4.87763
sVCAM-1	0.2[0.0 : 0.3]	0.722777	0.1[-0.2 : 0.3]	7.46862
