# Supplementary material for: Lifestyle and demographic associations with 47 inflammatory and vascular stress biomarkers in 9876 blood donors
Source: Commun Med (Lond). 2024 Mar 16;4:50. doi: 10.1038/s43856-024-00474-2 (PMC10944541; doi:10.1038/s43856-024-00474-2)
Supplement: Supplementary file 7 — supplementary data 4 [file 43856_2024_474_MOESM7_ESM.xlsx]

## Sheet: Sheet1
Assay	Central	North	South	zealand
Proinflammatory
CRP	-5.0[-10.9 : 1.4]	-5.0[-12.4 : 3.0]	22.3[-48.7 : 191.5]	-3.2[-10.1 : 4.1]
SAA	-2.5[-7.5 : 2.6]	-9.0[-14.7 : -2.9]	-2.2[-51.2 : 95.7]	-2.9[-8.4 : 3.0]
TNF-A	2.5[0.6 : 4.3]	2.0[-0.2 : 4.3]	-3.7[-7.9 : 0.6]	4.0[2.0 : 6.1]
TNF-B	-5.5[-9.2 : -1.7]	-7.4[-11.9 : -2.7]	-5.3[-15.6 : 6.2]	3.0[-1.6 : 7.9]
IL-1A	-8.3[-12.4 : -4.0]	-1.9[-7.2 : 3.8]	3.7[-9.0 : 18.2]	1.0[-4.2 : 6.4]
IL-1B	50.0[38.1 : 63.0]	33.1[20.2 : 47.3]	64.4[34.0 : 101.7]	24.8[14.1 : 36.5]
IL-1RA	37.8[33.8 : 42.0]	25.0[20.5 : 29.6]	13.5[-23.9 : 69.4]	16.9[13.1 : 20.8]
IL-3	-1.9[-7.9 : 4.5]	2.9[-4.8 : 11.2]	148.9[5.9 : 484.9]	-4.1[-10.6 : 2.9]
IL-6	-6.2[-10.8 : -1.3]	-11.2[-16.6 : -5.5]	-8.0[-18.9 : 4.3]	1.5[-3.9 : 7.3]
IL-12	-4.8[-7.3 : -2.2]	-1.5[-4.7 : 1.8]	0.2[-7.2 : 8.1]	-2.4[-5.3 : 0.7]
IL-12p70	-0.2[-7.4 : 7.5]	2.0[-6.9 : 11.8]	-5.1[-21.1 : 14.2]	4.2[-3.9 : 13.0]
IL-15	-2.9[-4.2 : -1.6]	-3.1[-4.7 : -1.5]	-4.4[-8.0 : -0.6]	1.2[-0.4 : 2.8]
T cell derived
IFN-G	-1.8[-6.1 : 2.6]	0.6[-4.7 : 6.2]	1.6[-8.9 : 13.4]	1.0[-3.8 : 5.9]
IL-2	5.1[-2.5 : 13.1]	-1.2[-9.8 : 8.1]	-5.1[-20.9 : 14.0]	0.7[-7.1 : 9.1]
IL-4	19.9[11.7 : 28.6]	12.5[3.2 : 22.6]	-2.7[-18.2 : 15.8]	0.5[-6.9 : 8.4]
IL-5	-6.4[-9.8 : -2.9]	-7.3[-11.4 : -2.9]	-15.8[-24.3 : -6.3]	-1.6[-5.7 : 2.7]
IL-9	3.3[-3.7 : 10.9]	3.1[-5.4 : 12.3]	71.3[-33.5 : 340.8]	3.3[-4.5 : 11.7]
IL-10	1.0[-3.7 : 6.0]	-1.2[-6.8 : 4.8]	-5.4[-16.0 : 6.5]	-1.8[-6.7 : 3.5]
IL-13	17.8[10.7 : 25.5]	9.3[1.2 : 18.0]	-0.9[-15.1 : 15.8]	1.3[-5.3 : 8.5]
IL-16	50.3[45.2 : 55.7]	10.2[5.5 : 15.0]	-11.9[-20.2 : -2.8]	39.1[33.6 : 44.9]
IL-17A	-6.3[-9.8 : -2.7]	0.0[-4.6 : 4.8]	12.0[0.4 : 25.0]	-2.6[-6.9 : 1.8]
IL-17B	10.2[4.6 : 16.1]	7.9[1.1 : 15.2]	24.0[-38.7 : 151.1]	13.6[7.2 : 20.4]
IL-17A/F	-8.0[-13.4 : -2.3]	-7.1[-13.6 : -0.1]	116.5[-2.8 : 382.3]	-5.6[-11.6 : 0.9]
IL-17C	-7.4[-12.6 : -1.8]	2.0[-5.0 : 9.5]	149.3[14.3 : 443.9]	-6.3[-12.1 : 0.0]
IL-17D	-7.5[-12.1 : -2.6]	-5.6[-11.3 : 0.4]	78.6[-10.0 : 254.7]	-3.2[-8.6 : 2.4]
Chemokines
CCL2	-5.2[-7.5 : -2.9]	-2.0[-4.7 : 0.9]	-49.3[-62.8 : -30.9]	-0.4[-3.0 : 2.3]
CCL3	0.2[-2.5 : 3.0]	-0.6[-3.7 : 2.6]	-41.1[-58.3 : -16.8]	3.9[0.9 : 7.0]
CCL4	2.7[-0.3 : 5.8]	4.4[0.8 : 8.0]	-12.3[-39.7 : 27.5]	8.4[4.9 : 11.9]
IL-8	109.8[100.9 : 119.1]	35.9[28.9 : 43.4]	41.3[26.9 : 57.3]	47.4[40.6 : 54.5]
CXCL10	2.0[-1.1 : 5.2]	0.7[-2.9 : 4.4]	-31.1[-53.5 : 1.9]	3.7[0.2 : 7.2]
CCL11	-6.3[-8.4 : -4.0]	-0.1[-2.9 : 2.7]	-0.3[-26.2 : 34.7]	-3.1[-5.6 : -0.6]
CCL13	10.0[6.8 : 13.4]	12.6[8.7 : 16.6]	-26.2[-49.5 : 7.9]	17.0[13.2 : 20.8]
CCL17	7.3[2.8 : 12.0]	8.6[3.3 : 14.2]	-35.3[-62.5 : 11.4]	17.5[12.2 : 23.1]
CCL22	1.9[-0.1 : 4.0]	4.7[2.3 : 7.1]	-23.6[-40.6 : -1.7]	3.5[1.3 : 5.7]
CCL26	-12.2[-15.7 : -8.5]	-10.9[-15.1 : -6.5]	49.9[-11.3 : 153.4]	-4.8[-9.0 : -0.5]
Growth factors and vascular
bFGF	18.7[13.0 : 24.6]	14.0[7.3 : 21.2]	-17.7[-56.8 : 56.7]	25.3[18.5 : 32.4]
Flt-1	-2.6[-4.3 : -0.9]	-6.3[-8.3 : -4.2]	32.5[4.9 : 67.4]	-2.0[-3.9 : 0.0]
Tie-2	-2.1[-3.6 : -0.6]	-0.6[-2.4 : 1.3]	-10.4[-26.4 : 9.0]	-1.4[-3.1 : 0.3]
IL-7	7.2[4.2 : 10.3]	9.2[5.4 : 13.1]	-1.8[-9.5 : 6.5]	29.2[25.0 : 33.5]
PlGF	1.8[0.4 : 3.3]	1.4[-0.4 : 3.3]	9.4[-9.6 : 32.5]	-0.9[-2.5 : 0.7]
VEGF	27.7[21.3 : 34.6]	21.7[14.1 : 29.8]	-34.0[-66.7 : 30.9]	17.0[10.4 : 24.1]
VEGF-C	9.6[6.4 : 12.9]	10.1[6.1 : 14.3]	-44.6[-62.6 : -18.1]	18.8[14.9 : 22.8]
VEGF-D	-8.1[-11.3 : -4.8]	6.1[1.5 : 10.9]	-68.6[-80.4 : -49.7]	-6.1[-9.8 : -2.2]
TSLP	1.5[-4.0 : 7.4]	-3.2[-9.7 : 3.7]	0.7[-52.9 : 115.5]	0.3[-5.8 : 6.8]
GM-CSF	-4.0[-9.2 : 1.4]	-12.7[-18.4 : -6.5]	-6.7[-20.3 : 9.3]	4.2[-2.2 : 11.1]
sICAM-1	-5.1[-6.8 : -3.4]	-2.5[-4.6 : -0.3]	-19.1[-36.1 : 2.6]	-2.0[-3.9 : 0.0]
sVCAM-1	-3.2[-4.7 : -1.8]	-0.5[-2.3 : 1.4]	-18.1[-33.0 : 0.2]	-0.5[-2.1 : 1.2]
