# Supplementary material for: Lifestyle and demographic associations with 47 inflammatory and vascular stress biomarkers in 9876 blood donors
Source: Commun Med (Lond). 2024 Mar 16;4:50. doi: 10.1038/s43856-024-00474-2 (PMC10944541; doi:10.1038/s43856-024-00474-2)
Supplement: Supplementary file 8 — Supplementary data 5 [file 43856_2024_474_MOESM8_ESM.xlsx]

## Sheet: Sheet1
	Males					Females
age	18­–29	30–39	40–49	50–59	60+	18­–29	30–39	40–49	50–59	60+
PROINFLAMMATORY
CRP	2.12 (4.83)	2.58 (4.88)	2.73 (3.86)	2.9 (4.29)	3.49 (6.62)	5.6 (10.07)	4.22 (6.04)	3.72 (6.65)	3.66 (6.95)	3.61 (5.57)
SAA	5.96 (13.71)	7.59 (18.65)	6.4 (10)	7.05 (13.72)	7.63 (16.98)	10.4 (20.25)	7.81 (11.14)	8.07 (12.79)	9.6 (16.22)	9.66 (13.94)
TNF-A	2.8 (3.06)	2.75 (0.79)	2.71 (0.75)	2.8 (1.51)	2.85 (0.79)	2.52 (1.55)	2.54 (1.05)	2.44 (1.47)	2.65 (1.63)	2.8 (0.92)
TNF-B	0.32 (0.93)	14.83 (462.25)	0.34 (2.6)	18.96 (392.7)	73.97 (1525.89)	0.32 (0.98)	0.35 (1.56)	17.25 (379.68)	2.37 (45.12)	0.35 (2.17)
IL-1A	6.76 (11.24)	6.92 (12.68)	6.48 (8.43)	6.8 (11.01)	7.41 (11.02)	6.48 (12.72)	6.1 (8.87)	5.96 (12.83)	6.77 (16.66)	21.56 (469.43)
IL-1B	218.83 (1635.2)	132.24 (1037.69)	93.65 (978.51)	144.56 (1246.55)	80.1 (778.68)	96.26 (925.38)	242.98 (1471.75)	124.58 (1007.95)	116.67 (953.41)	139.16 (1302.89)
IL-1RA	314.7 (223.48)	334.24 (242.23)	338.62 (230.96)	344.87 (231.76)	351.27 (220.07)	315.52 (223.18)	337.93 (247.87)	329 (200.22)	332.62 (204)	333.1 (220.7)
IL-3	643.48 (5230.86)	811.76 (5246.4)	477.95 (2912.26)	514.81 (3332.71)	482.57 (3961.54)	582.86 (4250.27)	534.25 (3677.06)	389.27 (2983.08)	454.72 (3813.78)	467.16 (4395.83)
IL-6	24.79 (461.49)	31.33 (679.9)	10.1 (209.11)	3.63 (55.85)	2.11 (31.49)	13.81 (212.44)	15.15 (226.65)	14.07 (200.52)	13.04 (306.64)	1.18 (4.16)
IL-12	136.21 (57.31)	130.29 (54.81)	124.39 (102.36)	119.54 (58.22)	120.32 (59)	159.46 (128.5)	149.51 (67.85)	136.11 (59.97)	137.39 (64.36)	142.61 (85.41)
IL-12p70	111.59 (965.7)	99.59 (811.45)	106.84 (1373.82)	118.06 (885.69)	79.81 (1013.7)	128.57 (1162.22)	83.2 (1054.59)	85.88 (872.98)	117.85 (1009)	69.26 (767.47)
IL-15	2.46 (0.51)	2.5 (0.55)	2.6 (0.52)	2.71 (0.62)	2.75 (0.55)	2.49 (0.48)	2.5 (0.51)	2.57 (0.51)	2.64 (0.5)	2.68 (0.55)
T CELL DERIVED
IFN-G	9.07 (32.1)	11.23 (69.62)	7.23 (9.12)	8.64 (21.86)	9.44 (14.62)	8.05 (16.57)	8.2 (13.18)	7.86 (13.16)	8.28 (9.99)	10.14 (15.41)
IL-2	51.18 (785)	22.16 (312.54)	67.47 (788.69)	74.18 (855.16)	98.31 (1425.07)	55.66 (694.17)	51.4 (514.37)	105.94 (967.52)	58.67 (688.15)	62.21 (644.69)
IL-4	78.15 (900.4)	40.26 (526)	68.63 (1161.41)	51.14 (873.48)	50.2 (516.77)	54.61 (895.75)	120.31 (1322.76)	104.79 (1192.06)	63.54 (552.51)	96.91 (1148.2)
IL-5	0.61 (0.9)	0.71 (1.25)	0.65 (0.53)	0.68 (0.52)	0.76 (0.58)	3.05 (77.67)	2.75 (68.51)	0.58 (0.8)	0.6 (1.04)	0.64 (0.82)
IL-9	97.89 (1037.05)	65.54 (822.47)	153.05 (1208.06)	82.43 (953.66)	105.67 (1201.15)	144.29 (1224.21)	166.39 (1470.43)	118.07 (900.13)	91.31 (902.83)	131.96 (1338.25)
IL-10	0.38 (0.7)	0.4 (0.94)	5.3 (107.8)	0.35 (0.71)	0.33 (0.54)	4.42 (127.06)	1.39 (30.85)	4.83 (93.37)	14.08 (314.86)	9.04 (260.73)
IL-13	65.95 (705.9)	78.32 (754.93)	113.08 (1215.4)	135.98 (1291.42)	58.41 (493.58)	89.97 (982.32)	141.54 (1176.77)	117.69 (927.06)	95.87 (823.46)	117.34 (979.1)
IL-16	1300.05 (840.92)	1261.9 (834.35)	1209.67 (855)	1187.88 (719.13)	1184 (768.89)	1146.09 (779.02)	1085.36 (681.62)	1079.15 (719.57)	1118.6 (788.8)	1066.71 (657.34)
IL-17A	2.62 (1.49)	25.04 (703.59)	16.9 (459.5)	9.66 (228.76)	2.57 (3.38)	3.1 (2.51)	2.93 (1.97)	2.68 (3.21)	4.68 (62.7)	4.8 (60)
IL-17A/F	47.15 (630.4)	28.64 (470.58)	69.86 (854.96)	124.18 (1495.75)	47.36 (693.75)	85.86 (910.87)	123.13 (1538.68)	35.93 (487.77)	60.5 (715.62)	13.71 (198.28)
IL-17B	10.98 (213.88)	5.97 (64.49)	88.06 (1421.77)	75.47 (1574.47)	51.53 (1118.87)	91.16 (1514.51)	56.67 (938.54)	62.8 (885.77)	86.18 (2388.11)	52.28 (1034.76)
IL-17C	80.66 (1776.76)	112.2 (1749.97)	47.2 (690.92)	87.91 (1340.32)	29.76 (348.62)	126.65 (1865.64)	70.25 (962.54)	119.55 (1276.57)	133.54 (2290.49)	50.82 (677.09)
IL-17D	26.6 (272.65)	79.63 (1103.68)	33.42 (491.38)	31.67 (426.86)	19.71 (137.15)	193 (2738.55)	73.97 (843.49)	32.15 (367.07)	61.65 (705.7)	18.97 (55.88)
CHEMOKINES
CCL2	78 (28.28)	83.45 (28.38)	87.89 (32.09)	91.5 (31.89)	97.38 (37.71)	70.09 (25.78)	69.99 (24.96)	75.46 (29.23)	87.99 (31.44)	97.74 (42.66)
CCL3	13.3 (9.77)	13.1 (5.58)	14.94 (25.76)	20.74 (159.92)	16.35 (24.54)	13.2 (14.63)	32.27 (597.43)	16.75 (80.07)	22.95 (196.21)	15.69 (11.63)
CCL4	75.46 (33.61)	79.05 (37.71)	83.91 (40.86)	90.47 (64.96)	93.12 (46.28)	69.54 (32.84)	72.41 (38.79)	78.26 (47.4)	87 (64.89)	90.55 (43.22)
IL-8	15.21 (39.65)	17.07 (37.63)	19.97 (63.72)	18.13 (44.68)	20.96 (45.86)	12.57 (25.3)	14.41 (40.93)	14.96 (30.68)	17.21 (33.7)	20.3 (45.74)
CXCL10	352.51 (287.24)	383.74 (266.66)	372.8 (214.79)	426.3 (521.57)	480.3 (402.95)	326.28 (156.96)	357.41 (185.94)	367.81 (227.34)	416.38 (268.19)	500.66 (461.08)
CCL11	205.14 (72.65)	236.5 (114.88)	248.77 (95.9)	280.98 (134.45)	289.8 (115.45)	168.72 (71.2)	185.84 (85.16)	219.86 (96.58)	261.66 (110.7)	296.27 (127)
CCL13	134.7 (63.15)	154.88 (79.32)	169.14 (78.31)	185.37 (81.16)	198.67 (83.35)	129.7 (63.66)	147.67 (67.31)	167.88 (74.89)	195.92 (91.95)	211.09 (95.14)
CCL17	360.7 (286.51)	348.69 (274.75)	380.31 (315.62)	418.94 (293.17)	443.95 (322.19)	313.56 (219.81)	318.81 (219.91)	343.1 (259.02)	403.04 (335.7)	435.9 (302.75)
CCL22	967.63 (314.37)	928.17 (297.56)	922.31 (302.9)	948.99 (293.26)	960.13 (299.58)	1103.69 (353.66)	1004.31 (314.43)	1011.6 (347.17)	1081.82 (450.99)	1082.86 (342.9)
CCL26	27.06 (32.73)	34.13 (116.26)	58.12 (873.7)	49.36 (490.97)	43.06 (212.41)	38.96 (432.85)	26 (66.67)	26.96 (72.46)	43.89 (611.68)	32.71 (150)
GROWTH FACTORS AND VASCULAR
bFGF	80.4 (56.51)	83.53 (57.22)	89.62 (64.86)	101.53 (90.56)	99.03 (68.63)	81.08 (54.38)	79.71 (50.85)	82.56 (58.84)	92.44 (62.21)	103.65 (107.42)
Flt-1	98.85 (27.13)	96.6 (26.2)	97.18 (26.42)	97.81 (23.88)	97.99 (24.6)	84.13 (24.02)	90.13 (38.22)	91.91 (25.29)	92.04 (23.8)	98.5 (131.61)
Tie-2	5700.23 (1168.45)	5558.02 (1129.68)	5413.58 (1088.45)	5272.04 (1077.6)	5199.41 (1028.05)	5048.92 (1106.02)	5002.36 (1051.15)	4932.47 (1016.35)	5180.21 (1164.14)	5208.8 (1013.36)
IL-7	14.17 (6.27)	14.26 (6.27)	15.01 (6.65)	15.16 (6.72)	15.15 (6.27)	15.78 (8.87)	15.11 (6.61)	14.93 (6.75)	15 (6.73)	15.29 (6.89)
PlGF	7.64 (1.84)	7.96 (1.93)	8.34 (1.73)	8.72 (1.94)	9.51 (2.11)	7.26 (1.6)	7.34 (2.13)	7.64 (1.71)	8.49 (2.55)	9.35 (3.55)
VEGF	246.12 (204.92)	285.89 (246.86)	322.32 (300.54)	354.08 (390.44)	360.02 (288.26)	293.29 (238.07)	294.8 (261.22)	305.8 (265.86)	359.99 (312.52)	399.3 (339.16)
VEGF-C	410.33 (175.53)	418.74 (183.11)	433.53 (194.98)	445.13 (212.87)	444.2 (188.48)	437.52 (189.45)	420.6 (185.97)	440.06 (188.9)	468.98 (218.42)	490.12 (210.01)
VEGF-D	1141.63 (680.05)	1199.84 (784.57)	1228.74 (738.43)	1316.17 (801.28)	1390.32 (950.27)	1555.34 (1002.29)	1411.44 (906.72)	1435.31 (897.06)	1549.86 (1035.07)	1574.96 (1069.83)
TSLP	40.87 (455.58)	51.4 (633.78)	105.26 (1282.55)	17.47 (229.38)	60.38 (617.21)	124.05 (1072.98)	57.13 (626.58)	75.18 (835.94)	53.93 (916.3)	22.37 (313.97)
GM-CSF	28.28 (425.28)	68.63 (1171.42)	61.1 (736.28)	55.37 (836.54)	102.37 (1297.04)	35.86 (638.66)	52.5 (640.85)	102.15 (991.98)	59.87 (856.58)	14.76 (312.69)
sICAM-1	555.28 (143.43)	561.01 (151.76)	554.43 (146.14)	568.41 (158.5)	564.81 (148.45)	541.31 (126.04)	533.98 (139.51)	530.71 (144.32)	576.26 (146.3)	606.59 (172.27)
sVCAM-1	685.78 (157.71)	674.38 (164.18)	647.09 (146.05)	644.94 (153.73)	652.25 (143.58)	612.5 (142.07)	630.71 (148.94)	608.36 (133.8)	630.61 (138.81)	647.95 (135.21)
