# Supplementary material for: Lifestyle and demographic associations with 47 inflammatory and vascular stress biomarkers in 9876 blood donors
Source: Commun Med (Lond). 2024 Mar 16;4:50. doi: 10.1038/s43856-024-00474-2 (PMC10944541; doi:10.1038/s43856-024-00474-2)
Supplement: Supplementary file 9 — Supplementary data 6 [file 43856_2024_474_MOESM9_ESM.xlsx]

## Sheet: Sheet1
Assay	Menopause	Adjusted p
Proinflammatory
CRP	51.2[34.1 : 70.5]	0
SAA	37.9[25.7 : 51.2]	0
TNF-A	10.8[7.2 : 14.4]	0
TNF-B	7.1[-0.5 : 15.2]	0.818
IL-1A	3.5[-4.5 : 12.1]	4.865
IL-1B	20.5[4.2 : 39.4]	0.1425
IL-1RA	1.6[-3.6 : 7.1]	6.5485
IL-3	1.2[-9.7 : 13.5]	10.0003
IL-6	22.4[12.3 : 33.5]	0.0001
IL-12	9.6[4.4 : 15.0]	0.0026
IL-12p70	2.4[-10.1 : 16.5]	8.6962
IL-15	1.9[-0.6 : 4.4]	1.6574
T cell derived
IFN-G	13.3[5.1 : 22.2]	0.0155
IL-2	10.1[-3.4 : 25.5]	1.9578
IL-4	7.8[-4.6 : 21.8]	2.9499
IL-5	-1.1[-7.5 : 5.8]	9.8446
IL-9	16.1[2.2 : 32.0]	0.2859
IL-10	9.5[0.3 : 19.6]	0.5611
IL-13	-8.3[-17.8 : 2.2]	1.5174
IL-16	2.9[-3.3 : 9.6]	4.7444
IL-17A	12.5[5.3 : 20.3]	0.0068
IL-17A/F	13.2[3.2 : 24.2]	0.1085
IL-17B	-3.2[-13.1 : 7.7]	7.0877
IL-17C	4.6[-5.5 : 15.8]	5.0406
IL-17D	17.9[7.6 : 29.2]	0.0055
Chemokines
CCL2	16.5[11.5 : 21.7]	0
CCL3	10.6[5.6 : 16.0]	0.0003
CCL4	7.9[2.6 : 13.6]	0.0344
IL-8	6.7[-1.2 : 15.2]	0.9965
CXCL10	11.0[5.2 : 17.1]	0.0015
CCL11	7.3[3.0 : 11.8]	0.007
CCL13	2.9[-2.4 : 8.4]	2.8733
CCL17	15.8[7.6 : 24.5]	0.0009
CCL22	16.4[12.4 : 20.4]	0
CCL26	-4.0[-10.7 : 3.1]	2.6087
Growth factors and vascular
bFGF	11.3[2.1 : 21.3]	0.1843
Flt-1	-3.5[-6.6 : -0.2]	0.4342
Tie-2	4.0[1.2 : 7.0]	0.0652
IL-7	4.2[-1.1 : 9.8]	1.4304
PlGF	9.0[6.2 : 11.9]	0
VEGF	15.2[4.8 : 26.5]	0.0389
VEGF-C	6.8[1.1 : 12.8]	0.2133
VEGF-D	8.1[1.6 : 14.9]	0.1658
TSLP	21.3[9.2 : 34.7]	0.0039
GM-CSF	7.4[-2.6 : 18.5]	1.8202
sICAM-1	14.8[11.0 : 18.7]	0
sVCAM-1	4.5[1.7 : 7.4]	0.0176
