# Supplementary material for: Lifestyle and demographic associations with 47 inflammatory and vascular stress biomarkers in 9876 blood donors
Source: Commun Med (Lond). 2024 Mar 16;4:50. doi: 10.1038/s43856-024-00474-2 (PMC10944541; doi:10.1038/s43856-024-00474-2)
Supplement: Supplementary file 10 — Supplementary data 7 [file 43856_2024_474_MOESM10_ESM.xlsx]

## Sheet: Sheet1
	Males					Females
	18­–29	30–39	40–49	50–59	60+	18­–29	30–39	40–49	50–59	60+
PROINFLAMMATORY
CRP	12.5[10.1 : 15.0]	14.9[12.9 : 16.9]	13.0[11.1 : 14.9]	13.6[11.4 : 15.8]	9.9[7.6 : 12.3]	13.4[11.1 : 15.9]	13.5[11.9 : 15.2]	13.8[12.1 : 15.5]	14.2[12.4 : 16.0]	12.8[11.1 : 14.6]
SAA	5.3[3.5 : 7.2]	7.7[6.0 : 9.4]	4.9[3.5 : 6.3]	4.9[3.2 : 6.7]	6.7[4.8 : 8.7]	6.8[5.1 : 8.5]	4.7[3.6 : 5.9]	5.7[4.5 : 6.9]	5.3[3.9 : 6.7]	5.9[4.6 : 7.2]
TNF-A	1.1[0.6 : 1.7]	1.1[0.7 : 1.6]	1.5[1.0 : 1.9]	0.9[0.3 : 1.5]	1.1[0.5 : 1.8]	1.1[0.6 : 1.6]	1.4[1.0 : 1.8]	1.5[1.1 : 1.9]	1.4[0.9 : 1.8]	1.4[0.9 : 1.9]
TNF-B	0.8[-0.3 : 1.9]	0.9[-0.1 : 2.0]	1.5[0.3 : 2.6]	1.3[-0.1 : 2.6]	0.5[-1.0 : 2.0]	1.0[0.0 : 2.1]	0.2[-0.6 : 1.1]	0.5[-0.4 : 1.5]	0.0[-1.2 : 1.3]	1.3[0.2 : 2.5]
IL-1A	0.5[-0.9 : 2.0]	0.0[-1.2 : 1.3]	-1.2[-2.5 : 0.1]	1.2[-0.3 : 2.7]	-0.2[-1.9 : 1.6]	-0.1[-1.4 : 1.1]	0.6[-0.4 : 1.5]	0.4[-0.5 : 1.4]	1.8[0.7 : 3.0]	0.1[-1.2 : 1.4]
IL-1B	2.1[-0.6 : 4.9]	2.9[0.4 : 5.4]	0.8[-1.4 : 3.1]	4.3[1.6 : 7.0]	2.3[-0.5 : 5.2]	3.1[0.8 : 5.4]	2.8[1.0 : 4.6]	1.5[-0.4 : 3.5]	1.7[-0.5 : 3.9]	0.7[-1.5 : 2.9]
IL-1RA	5.2[4.2 : 6.3]	4.8[3.8 : 5.7]	4.3[3.4 : 5.1]	4.1[3.1 : 5.1]	3.3[2.2 : 4.4]	4.8[4.0 : 5.7]	4.6[3.9 : 5.3]	3.4[2.7 : 4.0]	3.8[3.0 : 4.6]	3.7[2.9 : 4.4]
IL-3	-0.3[-2.2 : 1.7]	0.1[-1.6 : 1.8]	-1.4[-3.2 : 0.4]	1.1[-0.9 : 3.1]	0.4[-1.8 : 2.7]	0.9[-0.8 : 2.5]	-0.5[-1.9 : 1.0]	1.2[-0.3 : 2.8]	-0.1[-1.7 : 1.5]	-0.6[-2.3 : 1.1]
IL-6	7.1[5.2 : 9.0]	6.4[4.8 : 7.9]	6.0[4.4 : 7.5]	5.9[4.3 : 7.6]	4.0[2.3 : 5.7]	8.8[7.3 : 10.3]	7.0[5.8 : 8.2]	8.5[7.3 : 9.7]	8.6[7.3 : 9.9]	6.1[4.9 : 7.4]
IL-12	1.6[0.8 : 2.4]	1.5[0.8 : 2.3]	2.3[1.6 : 3.0]	1.7[0.9 : 2.6]	1.5[0.4 : 2.6]	0.9[0.2 : 1.6]	1.0[0.3 : 1.6]	1.5[0.9 : 2.1]	2.0[1.4 : 2.7]	2.4[1.7 : 3.2]
IL-12p70	-1.1[-3.2 : 1.1]	-0.5[-2.6 : 1.7]	-2.2[-4.2 : -0.2]	-1.3[-3.8 : 1.1]	0.0[-2.7 : 2.9]	0.9[-1.0 : 3.0]	0.5[-1.1 : 2.1]	-0.2[-1.9 : 1.6]	0.4[-1.5 : 2.3]	0.3[-1.5 : 2.2]
IL-15	-0.2[-0.6 : 0.2]	0.1[-0.3 : 0.4]	-0.1[-0.5 : 0.2]	0.1[-0.3 : 0.5]	0.1[-0.5 : 0.6]	-0.1[-0.5 : 0.3]	-0.2[-0.6 : 0.1]	-0.1[-0.3 : 0.2]	-0.2[-0.5 : 0.0]	-0.2[-0.6 : 0.2]
T CELL DERIVED
IFN-G	-0.2[-1.7 : 1.2]	0.9[-0.4 : 2.3]	0.6[-0.6 : 1.8]	1.3[-0.1 : 2.7]	1.5[-0.1 : 3.1]	1.0[-0.2 : 2.1]	1.1[0.2 : 2.0]	0.8[-0.2 : 1.8]	1.6[0.5 : 2.6]	0.4[-0.8 : 1.6]
IL-2	0.1[-2.3 : 2.5]	-1.2[-3.2 : 0.8]	-1.3[-3.3 : 0.8]	-0.5[-2.9 : 2.0]	-1.5[-3.8 : 0.8]	-0.1[-2.1 : 2.0]	-0.6[-2.2 : 1.0]	0.3[-1.3 : 1.9]	-1.1[-3.0 : 0.7]	0.0[-2.0 : 2.1]
IL-4	1.0[-1.1 : 3.2]	1.1[-0.9 : 3.1]	0.5[-1.4 : 2.5]	1.8[-0.5 : 4.2]	2.1[-0.4 : 4.7]	0.3[-1.5 : 2.1]	-0.2[-1.7 : 1.3]	0.3[-1.2 : 1.9]	-0.3[-2.0 : 1.4]	3.2[1.2 : 5.3]
IL-5	0.4[-0.9 : 1.6]	0.2[-0.8 : 1.3]	-0.2[-1.2 : 0.8]	0.0[-1.1 : 1.1]	-0.3[-1.5 : 1.0]	0.6[-0.5 : 1.7]	0.5[-0.4 : 1.3]	0.2[-0.6 : 1.0]	0.3[-0.6 : 1.2]	-0.2[-1.2 : 0.8]
IL-9	0.6[-1.6 : 2.8]	0.4[-1.6 : 2.3]	0.4[-1.6 : 2.4]	0.6[-1.6 : 2.9]	0.6[-1.6 : 2.9]	1.6[-0.4 : 3.7]	1.0[-0.6 : 2.6]	1.5[-0.1 : 3.1]	-2.7[-4.5 : -0.9]	-2.1[-4.0 : -0.2]
IL-10	-0.1[-1.3 : 1.2]	1.1[-0.2 : 2.4]	0.4[-0.9 : 1.8]	-0.6[-2.1 : 1.0]	-0.1[-1.6 : 1.4]	0.9[-0.4 : 2.1]	0.1[-0.9 : 1.2]	-0.9[-2.1 : 0.2]	-1.3[-2.6 : 0.0]	-0.7[-2.0 : 0.7]
IL-13	1.0[-1.1 : 3.1]	0.4[-1.4 : 2.2]	-0.5[-2.2 : 1.2]	0.7[-1.4 : 2.8]	0.4[-1.7 : 2.5]	0.3[-1.4 : 2.1]	1.0[-0.3 : 2.3]	0.3[-1.1 : 1.8]	0.6[-1.0 : 2.2]	-0.3[-1.8 : 1.2]
IL-16	0.5[-0.6 : 1.6]	0.5[-0.5 : 1.4]	0.1[-0.9 : 1.1]	1.1[0.0 : 2.2]	0.7[-0.5 : 2.0]	0.6[-0.4 : 1.7]	0.0[-0.7 : 0.8]	-0.4[-1.2 : 0.4]	-0.5[-1.4 : 0.3]	1.6[0.7 : 2.6]
IL-17A	1.2[0.2 : 2.2]	1.4[0.3 : 2.6]	2.2[1.1 : 3.3]	1.5[0.1 : 2.9]	0.3[-1.2 : 1.9]	1.0[0.0 : 1.9]	1.0[0.2 : 1.9]	1.7[0.9 : 2.5]	1.3[0.4 : 2.3]	2.2[1.0 : 3.4]
IL-17A/F	-1.1[-2.6 : 0.3]	-0.5[-2.1 : 1.2]	-0.5[-2.0 : 1.1]	-2.0[-3.6 : -0.3]	-0.3[-2.1 : 1.5]	-1.0[-2.3 : 0.3]	-1.8[-3.0 : -0.7]	-0.3[-1.5 : 0.9]	-1.7[-3.0 : -0.4]	-1.1[-2.4 : 0.3]
IL-17B	0.8[-0.9 : 2.6]	0.3[-1.4 : 2.0]	1.3[-0.4 : 3.1]	0.7[-1.4 : 2.8]	0.0[-1.9 : 2.1]	0.0[-1.5 : 1.6]	0.4[-0.9 : 1.8]	-0.3[-1.6 : 0.9]	-1.5[-3.0 : 0.0]	-0.5[-2.2 : 1.2]
IL-17C	2.4[0.6 : 4.3]	2.2[0.7 : 3.8]	0.2[-1.5 : 1.8]	2.6[0.6 : 4.6]	-1.0[-3.1 : 1.2]	1.3[-0.3 : 2.9]	1.4[0.2 : 2.7]	0.8[-0.5 : 2.1]	1.3[-0.3 : 2.8]	-0.4[-1.9 : 1.1]
IL-17D	1.2[-0.4 : 2.9]	0.6[-0.9 : 2.0]	1.5[0.1 : 3.0]	-1.0[-2.5 : 0.6]	-0.2[-1.9 : 1.4]	1.3[-0.3 : 2.8]	-0.1[-1.3 : 1.1]	0.1[-1.2 : 1.4]	-2.0[-3.1 : -1.0]	-1.0[-2.2 : 0.1]
CHEMOKINES
CCL2	0.9[0.3 : 1.5]	1.2[0.5 : 2.0]	0.7[0.1 : 1.2]	0.8[-0.1 : 1.6]	0.4[-0.3 : 1.1]	1.0[0.5 : 1.6]	0.3[-0.2 : 0.9]	0.2[-0.4 : 0.8]	0.2[-0.3 : 0.7]	-0.4[-1.2 : 0.4]
CCL3	1.9[1.0 : 2.7]	1.7[1.0 : 2.4]	1.6[0.8 : 2.3]	0.9[0.1 : 1.7]	1.1[0.2 : 2.0]	1.3[0.6 : 2.1]	1.0[0.5 : 1.6]	1.5[0.9 : 2.1]	1.3[0.6 : 2.0]	1.2[0.5 : 1.8]
CCL4	1.8[1.0 : 2.6]	2.3[1.4 : 3.2]	1.7[0.9 : 2.5]	1.8[0.8 : 2.8]	0.4[-0.5 : 1.3]	1.5[0.8 : 2.3]	1.6[1.0 : 2.3]	0.3[-0.4 : 1.0]	0.4[-0.3 : 1.2]	1.0[0.3 : 1.8]
IL-8	1.5[0.2 : 2.9]	1.0[-0.2 : 2.2]	0.6[-0.6 : 1.9]	1.3[0.0 : 2.7]	0.7[-0.9 : 2.3]	0.0[-1.2 : 1.2]	1.1[0.2 : 2.0]	0.0[-0.9 : 1.0]	-0.6[-1.8 : 0.5]	1.3[0.2 : 2.5]
CXCL10	0.6[-0.3 : 1.4]	1.8[0.8 : 2.8]	2.0[1.3 : 2.8]	1.6[0.6 : 2.6]	1.5[0.5 : 2.6]	1.5[0.8 : 2.2]	0.8[0.2 : 1.4]	1.4[0.6 : 2.2]	1.9[1.2 : 2.6]	1.2[0.3 : 2.1]
CCL11	-0.4[-1.0 : 0.2]	-0.3[-1.0 : 0.3]	0.3[-0.3 : 0.9]	-0.4[-1.2 : 0.4]	-0.6[-1.3 : 0.2]	-0.6[-1.2 : 0.0]	-0.6[-1.1 : -0.1]	-0.8[-1.3 : -0.2]	-0.9[-1.4 : -0.3]	-1.1[-1.8 : -0.5]
CCL13	0.8[-0.1 : 1.7]	1.7[0.9 : 2.5]	1.3[0.5 : 2.1]	1.2[0.3 : 2.2]	-0.2[-1.1 : 0.7]	1.8[1.0 : 2.7]	1.4[0.7 : 2.0]	0.6[-0.1 : 1.2]	1.1[0.3 : 1.8]	1.4[0.6 : 2.2]
CCL17	0.4[-0.9 : 1.6]	0.7[-0.5 : 2.0]	0.6[-0.5 : 1.7]	1.1[-0.3 : 2.5]	-1.3[-2.7 : 0.1]	1.1[0.0 : 2.2]	0.7[-0.2 : 1.6]	0.9[0.0 : 1.8]	-0.1[-1.1 : 0.9]	0.1[-1.1 : 1.2]
CCL22	1.9[1.3 : 2.5]	2.1[1.4 : 2.7]	1.9[1.4 : 2.3]	1.5[0.9 : 2.2]	0.8[0.2 : 1.4]	1.8[1.3 : 2.3]	1.7[1.3 : 2.1]	1.9[1.4 : 2.3]	2.0[1.6 : 2.5]	1.2[0.7 : 1.8]
CCL26	1.5[0.4 : 2.6]	1.8[0.6 : 2.9]	1.0[-0.1 : 2.1]	1.0[-0.3 : 2.3]	0.9[-0.6 : 2.4]	0.0[-1.0 : 1.0]	-0.1[-0.9 : 0.8]	0.4[-0.5 : 1.3]	0.3[-0.7 : 1.4]	1.9[0.7 : 3.2]
GROWTH FACTORS AND VASCULAR
bFGF	0.8[-0.7 : 2.4]	0.5[-0.8 : 1.8]	2.4[0.9 : 3.8]	1.1[-0.5 : 2.8]	-0.2[-1.9 : 1.5]	0.3[-1.0 : 1.7]	0.8[-0.3 : 2.0]	2.2[1.1 : 3.3]	-0.9[-2.1 : 0.3]	1.7[0.4 : 3.0]
Flt-1	-0.2[-0.7 : 0.3]	0.2[-0.3 : 0.7]	0.3[-0.1 : 0.8]	-0.1[-0.7 : 0.5]	0.0[-0.6 : 0.5]	0.2[-0.3 : 0.7]	-0.2[-0.6 : 0.3]	0.5[0.1 : 0.9]	0.3[-0.2 : 0.8]	0.4[-0.1 : 0.9]
Tie-2	0.0[-0.4 : 0.4]	-0.2[-0.5 : 0.2]	0.3[-0.1 : 0.6]	-0.1[-0.6 : 0.4]	0.2[-0.3 : 0.6]	0.0[-0.4 : 0.4]	-0.4[-0.7 : 0.0]	-0.1[-0.5 : 0.2]	-0.4[-0.8 : 0.1]	0.0[-0.4 : 0.3]
IL-7	0.6[-0.3 : 1.5]	1.0[0.3 : 1.8]	1.8[1.0 : 2.6]	1.3[0.4 : 2.2]	-0.1[-1.0 : 0.9]	0.8[-0.1 : 1.7]	0.9[0.2 : 1.5]	1.6[0.9 : 2.2]	1.1[0.4 : 1.8]	0.8[0.0 : 1.5]
PlGF	0.6[0.1 : 1.1]	0.8[0.4 : 1.2]	0.8[0.4 : 1.2]	1.2[0.7 : 1.7]	1.2[0.7 : 1.6]	0.5[0.2 : 0.9]	0.6[0.3 : 0.9]	0.7[0.4 : 1.1]	0.6[0.2 : 1.0]	0.8[0.5 : 1.2]
VEGF	3.0[1.4 : 4.7]	1.4[0.0 : 2.9]	2.2[0.8 : 3.7]	3.0[1.3 : 4.7]	0.7[-1.0 : 2.4]	0.8[-0.6 : 2.3]	1.7[0.5 : 3.0]	2.6[1.4 : 3.8]	1.3[-0.1 : 2.7]	0.9[-0.5 : 2.4]
VEGF-C	0.2[-0.7 : 1.1]	1.0[0.3 : 1.8]	1.5[0.6 : 2.3]	0.3[-0.6 : 1.3]	-0.1[-1.1 : 0.9]	0.9[0.1 : 1.8]	1.0[0.3 : 1.7]	0.8[0.1 : 1.4]	0.1[-0.7 : 0.9]	0.7[-0.1 : 1.5]
VEGF-D	-1.6[-2.7 : -0.4]	-0.2[-1.3 : 0.8]	0.1[-0.9 : 1.1]	-0.7[-1.9 : 0.5]	-1.1[-2.4 : 0.2]	-1.6[-2.5 : -0.7]	-1.5[-2.3 : -0.7]	-0.9[-1.7 : -0.2]	-1.4[-2.3 : -0.5]	-2.1[-3.0 : -1.2]
TSLP	5.4[3.6 : 7.3]	5.8[4.0 : 7.5]	3.8[2.3 : 5.4]	1.9[0.2 : 3.7]	3.4[1.7 : 5.1]	2.5[0.7 : 4.3]	3.5[2.1 : 5.0]	1.7[0.3 : 3.1]	2.1[0.7 : 3.5]	2.2[0.8 : 3.7]
GM-CSF	0.5[-1.2 : 2.2]	2.0[0.4 : 3.5]	-0.2[-1.7 : 1.4]	-0.5[-2.3 : 1.3]	0.6[-1.5 : 2.7]	0.9[-0.6 : 2.4]	-0.5[-1.7 : 0.7]	1.4[0.1 : 2.6]	0.7[-0.7 : 2.2]	0.9[-0.6 : 2.5]
sICAM-1	1.2[0.7 : 1.6]	1.3[0.9 : 1.8]	1.8[1.3 : 2.2]	1.3[0.8 : 1.8]	1.2[0.4 : 2.0]	1.5[1.1 : 1.9]	1.3[1.0 : 1.6]	1.0[0.3 : 1.7]	1.3[0.9 : 1.7]	0.9[0.5 : 1.2]
sVCAM-1	-0.3[-0.7 : 0.1]	0.0[-0.4 : 0.4]	0.3[-0.1 : 0.6]	0.1[-0.4 : 0.6]	0.5[-0.2 : 1.1]	0.3[-0.1 : 0.7]	0.2[-0.1 : 0.5]	-0.1[-0.6 : 0.4]	0.4[0.1 : 0.8]	0.6[0.2 : 0.9]
