# Supplementary material for: Lifestyle and demographic associations with 47 inflammatory and vascular stress biomarkers in 9876 blood donors
Source: Commun Med (Lond). 2024 Mar 16;4:50. doi: 10.1038/s43856-024-00474-2 (PMC10944541; doi:10.1038/s43856-024-00474-2)
Supplement: Supplementary file 11 — Supplementary Data 8 [file 43856_2024_474_MOESM11_ESM.xlsx]

## Sheet: Figure2_data
#figure 2: Heatmap of median scaled biomarker concentrations by sex (F or M) and age group
biomarker	F: 18-29	F: 30-39	F: 40-49	F: 50-59	F: 60-69	M: 18-29	M: 30-39	M: 40-49	M: 50-59	M: 60-69
CCL11	-0.870166912098455	-0.673850010998795	-0.377697715627256	0.0673412785742046	0.306820079352578	-0.47086346408452	-0.234356682343788	-0.125651338101523	0.188482459574169	0.347051607462072
CCL13	-0.603530607821031	-0.367525586462563	-0.1069751549085	0.178826054072566	0.327654029739689	-0.527075135147606	-0.365646130500237	-0.142786558388205	0.125281252989309	0.284161559581559
CCL17	-0.382184133581099	-0.441019975149348	-0.336467541642005	-0.164968355145845	0.0551641922787223	-0.254795066030148	-0.237310107597354	-0.214194066310542	-0.0432722012419866	-0.00077105646861578
CCL2	-0.644418032123608	-0.643547209303696	-0.49355044772232	-0.0113211797512911	0.289445661489692	-0.357526679709405	-0.182068055319021	-0.0701889254366867	0.137989168827966	0.278648500478721
CCL22	0.194956244286586	-0.148221977525245	-0.138246616068332	0.025913778603064	0.176223737868007	-0.183403697788001	-0.361221865407154	-0.414134063652612	-0.255207149376379	-0.246302404869014
CCL26	-0.460385553098542	-0.372410384708804	-0.367473774732502	-0.369214101202248	-0.36745922276987	-0.0953061034695439	-0.0308229223504038	-0.0897267521749845	-0.0584419970343743	0.037898876629567
CCL3	-0.283170224895709	-0.295413310502489	-0.176008883251391	0.0128040167940662	0.257653304995619	-0.219816133935905	-0.166127724374555	-0.0621521997427349	0.0825168717554658	0.29419403975183
CCL4	-0.475501192721243	-0.431455677770956	-0.32449765741627	-0.128354354851341	0.0851477941416657	-0.25960199732616	-0.219737026200391	-0.0826963697275856	-0.00691471772387873	0.157328817771442
CRP	-0.0724559850055492	-0.319025723007955	-0.392137090322758	-0.348788573446304	-0.253602813160196	-0.605928301584056	-0.484807608174853	-0.403676050871137	-0.358912949594314	-0.291211081867889
CXCL10	-0.47135911098113	-0.345080480038617	-0.324208625934839	-0.0597191518428072	0.239739816173692	-0.474958545239536	-0.274437795074247	-0.283548674360709	-0.0783085456162953	0.172218409882802
FGF2	-0.245625396149108	-0.258281649221342	-0.225251683944185	-0.127555092220058	-0.0413728070524422	-0.310143017805198	-0.177994647163012	-0.139719401830473	0.0313742796413377	-0.0554221063800826
Flt-1	-0.522484046918438	-0.246514812191567	-0.14120740710893	-0.0425584667701907	0.0229710415225449	0.118555115157972	0.0398613156215458	0.0398081057028326	0.130145686163323	0.0905581291324758
GM-CSF	-0.0936754335602134	-0.166675741818859	-0.184961816606899	-0.138154598210421	-0.184961816606899	-0.184961816606899	-0.216288477769293	-0.253808729325608	-0.25477758733626	-0.24915882118505
ICAM-1	-0.224347312961059	-0.297426062822062	-0.345598191883875	-0.0387659578990485	0.190154139804991	-0.126583570480164	-0.127738148400612	-0.153736786672794	-0.121228838041643	-0.0813072155374077
IFN-G	-0.338764712327029	-0.319738694835526	-0.346867622910398	-0.151849675032088	-0.0177343057495298	-0.436057970516107	-0.401668911753923	-0.368135521852815	-0.243224593895649	-0.18175591736902
IL-10	-0.165433520057357	-0.26925009675674	-0.270191817298116	-0.325682220407224	-0.225281366016151	-0.101380020699058	-0.166228471493729	-0.225136519882211	-0.251980688153901	-0.134049177518325
IL-12/IL-23p40	0.247942582971409	0.0213058355238878	-0.102746900366295	-0.113285874412038	-0.139318434400945	-0.121649353994866	-0.167328169674166	-0.33674719567129	-0.371445050563034	-0.428432494207211
IL-12p70	-0.306057031282117	-0.295620188318361	-0.295620188318361	-0.297463199758268	-0.297641658911273	-0.29367283965778	-0.286049800035777	-0.297339450653458	-0.293189825217018	-0.290427680587263
IL-13	-0.304745218240069	-0.300652765608511	-0.286716284682818	-0.314163979281756	-0.333218465212969	-0.304745218240069	-0.298605407097843	-0.29454002421199	-0.313981211199756	-0.304745218240069
IL-15	-0.134493674667132	-0.221047478262882	-0.0432302137379285	0.0252241944899327	0.0132068117620843	-0.287603959878765	-0.199173689808968	-0.0430289927878006	0.108398067864921	0.24315858739039
IL-16	-0.25112323927897	-0.266762205584727	-0.259753165687203	-0.297356995913241	-0.290468893438898	-0.0291683049000874	-0.134643452475146	-0.218482667898896	-0.17657093544388	-0.239440160464683
IL-17A	0.0973913088583625	-0.0200468838434539	-0.161205069628015	-0.160186934625673	-0.142095074737949	-0.11858594729951	-0.165380185035612	-0.33681048504801	-0.332011619577413	-0.316175503612672
IL-17A/F	-0.201124158578985	-0.211219019161586	-0.182374845938342	-0.211219019161586	-0.107645706469788	-0.329609184947098	-0.237289347258075	-0.211219019161586	-0.211219019161586	-0.211219019161586
IL-17B	-0.240491216059271	-0.232327228468612	-0.22377739909122	-0.00634732975914026	0.0689891603070685	-0.210288798056724	-0.337357162643617	-0.319899292844246	-0.21852347413268	-0.155069436843059
IL-17C	-0.284457516956391	-0.301664388103694	-0.254978155299885	-0.214029974282353	-0.182980232989466	-0.214029974282353	-0.173707954028138	-0.165896030271358	-0.144017865714185	-0.0708797045077205
IL-17D	-0.608755114626967	-0.430990095234592	-0.165643919725763	0.18059995269691	0.673758409835755	-0.59783306012123	-0.313560115240844	-0.152253951801316	0.0645327151340144	0.316974115094757
IL-1A	-0.383077056308468	-0.332685752089746	-0.372601079646479	-0.343947096945889	-0.315751752954448	-0.315751752954448	-0.234388043625314	-0.316232280795096	-0.263418038626447	-0.26134405171902
IL-1B	-0.317201416474272	-0.316351536562447	-0.306012484179022	-0.30495088284169	-0.299268748393385	-0.312437702516006	-0.306034293154889	-0.293412268226811	-0.291403641784562	-0.296451127794139
IL-1RA	-0.353028313595142	-0.289122192874056	-0.26029733017241	-0.27239963566859	-0.24278552872821	-0.367943818472969	-0.283008278860641	-0.264601929790703	-0.182415096242734	-0.15026367533091
IL-2	-0.309600236915638	-0.298679235104925	-0.302256235682325	-0.302256235682325	-0.287605126174585	-0.302256235682325	-0.282711275508761	-0.302256235682325	-0.314813346984542	-0.299048668730376
IL-3	-0.179986615152217	-0.183239661200641	-0.178670999492448	-0.179167449985518	-0.179318704272999	-0.181077469719165	-0.179748723084509	-0.18173514358826	-0.177324412900483	-0.179410395108638
IL-4	-0.275614652663116	-0.278411000726872	-0.27379710847074	-0.272770511561801	-0.274181656836202	-0.276028517190284	-0.273906271087401	-0.268990124073475	-0.269893656876608	-0.25403456799167
IL-5	-0.424788494078686	-0.330047295985438	-0.37449572964487	-0.301795871201788	-0.221464515701972	-0.342533786666422	-0.199877062230129	-0.126430312726326	0.0148929747939932	0.162257437723497
IL-6	-0.411864102951222	-0.267270140093024	-0.268473579714767	-0.0867349908452338	0.0671482078301753	-0.546007185191575	-0.392918548875376	-0.264422169848035	-0.113936727429234	0.0820072479511932
IL-7	-0.0277483116161367	-0.120913344032441	-0.12920334997401	-0.136017936233437	-0.122358774871338	-0.200236599375307	-0.205099204383434	-0.119600495995636	-0.142529274654449	-0.0954214367154138
IL-8	-0.397188334420698	-0.400987309819133	-0.358932357465232	-0.235191629888664	-0.136787188593827	-0.384416291406538	-0.37339655789814	-0.220882031966391	-0.173672143943039	-0.0908468874223634
IL-9	-0.415499927260621	-0.421472497994399	-0.367294067234847	-0.271195343196848	-0.214014922619824	-0.281310140231675	-0.247263293983926	-0.264856661635361	-0.143387127937384	-0.101117626099576
PGF	-0.555668631841858	-0.530352365860482	-0.333948046259293	0.115947737205393	0.544450087252822	-0.323601774077237	-0.19887555801	0.0118395772808612	0.215261383371935	0.602121158204916
SAA	-0.135077546199831	-0.217385623283187	-0.222212001197005	-0.00244611550478644	0.0531674976586443	-0.586561519727718	-0.561003955551304	-0.423676902732221	-0.402349102722769	-0.409665482385338
Tie-2	-0.275924628117312	-0.188648493366014	-0.291617440748103	-0.0537100029736532	-0.0371677011544073	0.413565253208406	0.31097382498279	0.0987492307479814	0.01259848927617	-0.0765638098234965
TNF-A	-0.364784829237169	-0.23710838549062	-0.466899892606349	-0.143354679026667	0.100483601813641	-0.0808523501753241	-0.0439070420951515	0.012657247705168	0.0858973486928676	0.242663451020407
TNF-B	0.0120441710356217	-0.0932067121284988	-0.324439294279534	-0.201830553022809	-0.142620270467781	0.153034924930502	0.0902027615182216	-0.0975774538975901	-0.170441827381037	-0.219988239699039
TSLP	-0.572670260960329	-0.472805912437377	-0.3152050440116	-0.180381981309717	-0.0478384826063092	-0.38244468117057	-0.246659539068411	-0.150010947583492	-0.00316790498245866	0.211440747243041
VCAM-1	-0.299761037255024	-0.157703343837883	-0.26559322384216	-0.161339108702298	-0.0848065409229059	0.11856883026529	0.0850843062963007	-0.0987419231937057	-0.123271482825191	-0.0577038176718123
VEGF-A	-0.284597243960175	-0.293355618892999	-0.262281360602745	-0.167705144546737	0.0554974222379559	-0.4497204430213	-0.328229317965536	-0.272750943984989	-0.230022214824798	-0.1121912891845
VEGF-C	-0.0956701024623998	-0.186326703506387	-0.0597598977670807	0.0559773831928104	0.195702244965604	-0.247734499871038	-0.227756394343642	-0.12783242375838	-0.117809539777114	-0.13301968771184
VEGF-D	-0.13843563710508	-0.130478548219684	-0.091530511265608	-0.00753508260089864	0.0559571565850313	-0.448645538506819	-0.405311241795717	-0.319468361028188	-0.219927015499092	-0.170438396744584

## Sheet: Figure3_data
#figure 3: Heatmap of differences in biomarker concentrations by sex (F or M), BMI group (normal, overweight or obese) and age
biomarker	F normal 18-29	F normal 30-39	F normal 40-49	F normal 50-59	F normal 60-69	F overweight 18-29	F overweight 30-39	F overweight 40-49	F overweight 50-59	F overweight 60-69	F obese 18-29	F obese 30-39	F obese 40-49	F obese 50-59	F obese 60-69	M normal 18-29	M normal 30-39	M normal 40-49	M normal 50-59	M normal 60-69	M overweight 18-29	M overweight 30-39	M overweight 40-49	M overweight 50-59	M overweight 60-69	M obese 18-29	M obese 30-39	M obese 40-49	M obese 50-59	M obese 60-69
CCL11	-0.886212208779242	-0.668714697609383	-0.309460853913564	0.0988577901796218	0.335401999944466	-0.859293255759042	-0.655136730871673	-0.432425009463043	0.088985729378161	0.323830802544979	-0.859162543758371	-0.749770412158157	-0.517086406798088	-0.187229602096538	0.00838781751908784	-0.468787622498204	-0.222560473455793	-0.0839616868002292	0.14093680160908	0.392752066411598	-0.446376248039716	-0.240937549160805	-0.116156502064492	0.221949731921881	0.290906579718136	-0.54305872059838	-0.191987711035073	-0.156053726053459	0.0934341168620378	0.191187634565268
CCL13	-0.659851293875595	-0.532127640730417	-0.144297301351591	0.116010886855538	0.233101475638493	-0.462372672328357	-0.29278653380517	-0.132900946788208	0.215357227379532	0.381000578789523	-0.203658050917408	-0.117387939523935	-0.00653398099171049	0.387014529528549	0.651209502742517	-0.557745690156463	-0.397641653445929	-0.201675447069554	-0.00791300895248473	0.271436949671351	-0.515851317397151	-0.37723777189108	-0.0742733267157429	0.107446441650905	0.286201033057517	-0.272468527650503	0.00386093017338935	-0.0319149734434277	0.288709843541178	0.371411230356126
CCL17	-0.416108161872238	-0.469037261245698	-0.368748239457921	-0.177412891219475	0.0477955005140072	-0.332233171158214	-0.408177287624266	-0.28883632467656	-0.21918926483845	0.127049683589277	-0.238906028175226	-0.22454936815549	-0.258071418658685	-0.126721915364399	-0.0428991748232679	-0.247778684245618	-0.302579505786128	-0.265102409592985	-0.0876593469226899	0.00765881336101516	-0.286175829289726	-0.22800219765292	-0.188756144753776	-0.0454426090418239	-0.0406024997053242	0.0576239684258038	-0.190785170888595	-0.191696890643469	0.0782473289065514	-0.08890774505973
CCL2	-0.689998097771737	-0.722292166652362	-0.506310764512061	-0.0539826683394701	0.277781242976207	-0.533653911897708	-0.592477547077464	-0.489879486389761	0.0679121546990834	0.257137369602289	-0.493416208638358	-0.345660034116273	-0.494143818033026	0.136050196800801	0.277479809245289	-0.418823006055604	-0.239429731341686	-0.171864185472708	0.0366625447089469	0.234111486970928	-0.270836079747723	-0.194006925160363	-0.0195716485686603	0.226025522802121	0.359617273761239	-0.108527308017555	0.0466689905244799	0.180863439265777	0.283907530682243	0.276778777397768
CCL22	0.0973141196335237	-0.310991161478081	-0.32253960984255	-0.110003077358983	0.0715700195519405	0.294360215295523	0.0370200545889168	0.153000853243402	0.264094473095263	0.178212300178946	0.703456875781597	0.381129093420509	0.169337016357168	0.504529810594643	0.607223224788646	-0.262783381472245	-0.487263044898575	-0.619498017040127	-0.358564437373057	-0.345085999772374	-0.147195397846159	-0.326899077107151	-0.310276728030591	-0.202201979719717	-0.253779664705772	0.360516896737697	0.0986045800992898	-0.138135140607136	-0.0215791348242962	-0.0947707613678671
CCL26	-0.542054420987183	-0.455459348544904	-0.38313237484042	-0.451167140087168	-0.389684659782556	-0.369398678756545	-0.466373322600564	-0.415093918107398	-0.322332108913507	-0.3086205469412	-0.311050330346955	-0.186590605746403	-0.204993208032978	-0.315310681901815	-0.411717491768005	-0.185161757490383	-0.0360264121532869	-0.164608887055026	-0.147986087710836	0.038932265445994	-0.0574691711739764	0.00045553177200831	-0.0112881282062726	-0.0384518420051779	-0.017908353203171	0.242998599294577	0.161453671513326	0.0572909541696027	0.170660149677324	-0.191752699791956
CCL3	-0.436367289975716	-0.409154404727831	-0.341259096721884	-0.115717892046914	0.0594731568167898	-0.232213322202938	-0.275562114783271	-0.177154369788024	0.186807686602912	0.452122520313035	0.08849983988722	0.359693551514654	0.17026940008338	0.437876788051896	0.497840285638504	-0.327911626138932	-0.340265181738389	-0.192091009313678	-0.0633683458245485	0.143417754383098	-0.102544784260653	-0.130740855568731	-0.0512777392453819	0.103055385630742	0.293173001892254	0.179223469278402	0.191760289141802	0.250390102640618	0.303433554250055	0.611372192392032
CCL4	-0.576255743382716	-0.589384746992072	-0.43952421549713	-0.172734408642496	0.00684431078538673	-0.217819053811142	-0.357083752179642	-0.279978025195897	-0.0249394945720396	0.168420215217294	-0.128003030423076	-0.0268631483585283	-0.279345183738287	-0.101278446897044	0.34261355338467	-0.367266855957991	-0.307693972686793	-0.152813750608736	-0.109782947158764	0.0522857416069053	-0.168705000863335	-0.222357658742073	-0.114952483054907	-0.0164066694550257	0.152291612969799	0.301294512353675	0.244239311883869	0.309713666804024	0.162134079419289	0.324076693758405
CRP	-0.218985597414046	-0.523437641226521	-0.57421007190857	-0.52094384874749	-0.486902851704527	0.0850582315407727	-0.170898467323719	-0.325071968147152	-0.122618285421819	-0.0161346762718452	1.44613738361807	0.795698735295905	0.482188455829403	0.698448524157888	0.747387092584955	-0.664744047966872	-0.658051242718455	-0.613322852981951	-0.513712775687881	-0.436222584911904	-0.529706100390994	-0.4363663634531	-0.351054352848784	-0.347499411476527	-0.253865351244042	-0.192875883313236	0.121596976169592	0.162825975229821	0.161256136779338	0.218303688228627
CXCL10	-0.504075077833591	-0.428925748215048	-0.448731448758502	-0.205617278451814	0.131872601727248	-0.382666271175959	-0.37013720525093	-0.259700479867874	0.116271055403234	0.323422985422213	-0.215162320321528	-0.0615412173256181	-0.0689563097483966	0.529995521649474	0.751050412156332	-0.482392288448277	-0.343369002978289	-0.390206300308539	-0.251735830314815	-0.014622631793983	-0.467391776570442	-0.333324395742261	-0.309658814313528	-0.00126604883500093	0.244014759546056	-0.347672835033649	-0.128163472639973	0.012221425692578	0.338743665683917	0.539642440436101
FGF2	-0.250185545569993	-0.312132372794867	-0.245373398641675	-0.119310403141102	-0.164688837997838	-0.272662256722193	-0.291560932280105	-0.272080465748163	-0.0824587346976612	0.0902611683351619	-0.0350339803542445	0.0389717179566158	-0.0745599372235996	-0.176923271135388	0.127181716574813	-0.32982973204927	-0.173034358147591	-0.20157086522296	-0.0599026509253553	0.0610440725588299	-0.322105748336772	-0.230698217585985	-0.0487988600946153	0.0893785744092443	-0.111914987082891	-0.0487299090895649	-0.136091871595371	-0.0721271936645348	0.124774114714171	-0.264288194443071
Flt-1	-0.559849754215134	-0.24244407661324	-0.201604691085411	-0.0818218981021001	-0.0163543318574657	-0.296917847302253	-0.32584543539743	-0.0984354701186902	-0.00301953004930649	0.0148484069304395	-0.385461319236356	-0.116599393336758	0.00664336845927119	-0.00255140178990241	0.0816520796262495	0.165316424628603	0.0830361842045591	0.0455290757998562	0.143562947581364	0.14085198025155	0.0540694727810296	-0.0434831616224043	0.0312264475757434	0.0847031863852555	0.0721351177548182	0.0278817669640653	0.105069695331472	0.150550309063826	0.185623541192497	0.0173860300395568
GM-CSF	-0.0967172979779105	-0.181133002059577	-0.235357980959686	-0.180091920192286	-0.204487742755724	-0.0886529460321271	-0.166370722469751	-0.171292868324396	-0.0959652426983151	-0.217819380310175	-0.211564747640947	-0.17749109661283	-0.169005213453102	-0.13377873731376	0.147675696476622	-0.183296614920414	-0.248999743876259	-0.266112403595685	-0.354589993188136	-0.319592315042098	-0.105174375653555	-0.21985046572528	-0.236259860138674	-0.201397236976139	-0.20618627383033	-0.194013761455412	5.10032909815973e-05	-0.263475799602083	-0.24387075028809	-0.165986384111504
ICAM-1	-0.384637073595924	-0.527703317656186	-0.575367753511737	-0.196732380770408	0.0872492238078956	-0.0379467097444653	-0.302884745524943	-0.269867122701019	0.227278749788094	0.173027935822709	0.473938752418433	0.214742153300117	-0.01450463429845	0.241821339078139	0.559292828421512	-0.212704142740861	-0.237280012687555	-0.410211718363349	-0.239624815635249	-0.239039403758596	-0.0563032050261733	-0.145725035224242	-0.136834896773334	-0.0896291663745625	0.039803939288762	0.493965978453666	0.556979371415049	0.286676196667754	0.35657631847062	0.190320700642304
IFN-G	-0.344256727349598	-0.352315958953829	-0.310104329427417	-0.204809465114988	0.00642897467148505	-0.313726978518225	-0.359932790448911	-0.366151584598301	-0.07921746069795	-0.0048715883703433	-0.290066398122019	-0.281838481386999	-0.296564669842327	-0.076223973074648	-0.176666877221496	-0.435396862267522	-0.409848707697222	-0.396614598636468	-0.35808168910609	-0.280085696210106	-0.442625021100066	-0.370625781000112	-0.384606121908735	-0.218057261045598	-0.0952734848932368	-0.289761010227355	-0.419878326881371	-0.30726330220509	-0.0749439483824684	-0.0965369527455653
IL-10	-0.155194572636265	-0.262427519846456	-0.319811927292955	-0.327758034494687	-0.224738819946312	-0.182027874806001	-0.302175966262531	-0.196004490968786	-0.316324134605261	-0.2218435224599	-0.118969742382894	-0.243044841356686	-0.282695746037977	-0.376876867655826	-0.243061537827835	-0.146279883373837	-0.214538056559963	-0.214538056559963	-0.19185110543271	-0.0785666703961386	0.02017743575689	-0.144687849043785	-0.235047116585796	-0.309819505641275	-0.178920533639226	0.0750049790836003	-0.145557814667025	-0.196933427545178	-0.217724535104644	-0.156278873218867
IL-12/IL-23p40	0.247931093197262	-0.0306176131280107	-0.209891183006423	-0.242960670239882	-0.218580240346815	0.357309065120269	0.0491748900744525	0.00986350396477727	-0.0437512045812263	-0.0771725344172097	0.148324365564282	0.201293423340654	0.207958207194457	0.242244328917379	0.466164294763835	-0.181538103057693	-0.342500218732142	-0.406467937594475	-0.486318370995795	-0.507568818358094	-0.00598751078791644	-0.105557451274709	-0.346379414883671	-0.354024382168599	-0.349184876506103	0.261314944359013	-0.128996374272214	-0.0628733043860282	-0.226934596570124	-0.319409895743098
IL-12p70	-0.317094628977974	-0.295414040806016	-0.294574631575355	-0.292206653079695	-0.299028942042768	-0.279682654060342	-0.289285700527902	-0.279168620336489	-0.32348114869207	-0.297484427642547	-0.298008145028034	-0.302746777145538	-0.295414040806016	-0.284762714490546	-0.300382781084187	-0.286836975574094	-0.275511997289478	-0.301414162140925	-0.291662900370153	-0.284820222762039	-0.302546230813768	-0.29361975023569	-0.295375861352415	-0.270534261746794	-0.316032036685894	-0.310785375439826	-0.300979908929026	-0.321670905390978	-0.362585657971373	-0.234109182212181
IL-13	-0.319097219511857	-0.300230060201681	-0.293833897306389	-0.335268465077365	-0.33444191677479	-0.248259143625369	-0.309639542088432	-0.237050426700147	-0.316011083941547	-0.330826787404549	-0.339693549004993	-0.298066478929516	-0.303254566063091	-0.283303773336683	-0.332521078292087	-0.318375713261069	-0.30469307004125	-0.292687151306361	-0.30469307004125	-0.307599198172657	-0.303355176775296	-0.30469307004125	-0.275901481232329	-0.316806158561199	-0.303822682523798	-0.256159248747628	-0.234573276357109	-0.344529215095798	-0.345053788200373	-0.337276592693609
IL-15	-0.136297117577103	-0.185909828565854	-0.0372362661295574	0.0703991197489512	0.0155833971951579	-0.0988988891346676	-0.198025854371961	-0.0464690905155846	-0.00240632688771948	-0.0109179880038699	-0.152676499326451	-0.400460905609794	-0.0571572351719264	-0.0907206336215366	0.00268728396561185	-0.248285209157082	-0.228396193202397	0.00298823265287989	0.138059421298957	0.308011165732055	-0.31773381482171	-0.183713992398492	-0.0562222470627353	0.106166465394061	0.239214536151881	-0.362667318526802	-0.283320195055519	-0.0217368508306788	0.043700275948433	0.0564001251480769
IL-16	-0.253076103149179	-0.264569529155464	-0.270363216890225	-0.250607108906637	-0.366174264748194	-0.282096423241066	-0.282426482417966	-0.239345785518262	-0.35713715340259	-0.282506762360024	-0.256816110614914	-0.274821969208132	-0.354325955242126	-0.429340711958981	0.0518886146975692	-0.0545466790037575	-0.14638878696035	-0.251607511810175	-0.247876856864635	-0.314350126096351	0.125312431133804	-0.191261231862387	-0.134317794966437	-0.156485501768171	-0.250016509511396	-0.136390230239502	-0.0172869562310997	-0.336934451139954	-0.0596561050127875	-0.115352378620648
IL-17A	0.0943642586039675	-0.090279775900792	-0.260909432731133	-0.249619414421692	-0.183673293607582	0.0946231489556136	0.0705105408476913	-0.122783105279906	-0.0826977344046328	-0.0706745471894227	0.513833538246012	0.300984348436031	-0.0900053216273554	-0.101061964508245	0.244388956752017	-0.142268986520684	-0.190475423667043	-0.526410294466261	-0.393896223364788	-0.471238359875662	-0.0376533325456073	-0.211368533806993	-0.296345766539266	-0.282863219956717	-0.23501437805283	0.050019698940552	0.0312617729683921	-0.0128799769895736	-0.167170884392352	-0.230461838090008
IL-17A/F	-0.209705405981999	-0.209705405981999	-0.189855265714576	-0.22980269893755	-0.140822707895263	-0.157593639435334	-0.238491241615951	-0.173383716003871	-0.12602566621923	-0.0725808867193214	-0.0673935719753059	-0.0727622495616724	-0.209705405981999	-0.335390013736983	-0.0823431284182591	-0.360615889861188	-0.251736186918691	-0.261830433326022	-0.209705405981999	-0.242514180666753	-0.224753579299413	-0.209705405981999	-0.184250426515103	-0.171962028700969	-0.185051461663917	-0.169702029973114	-0.181509864350295	-0.191406709129114	-0.293711469831543	-0.236636863655469
IL-17B	-0.245946752276075	-0.229185104307732	-0.192542801456678	-0.0113071265603782	0.0967333429804252	-0.257330445413205	-0.230641281577242	-0.357560343699613	0.00857701123772826	0.0641535519624609	-0.219220851737801	-0.340248480473688	-0.285254244152946	0.0123257317663625	-0.0143944715629508	-0.203204177137233	-0.37177923347435	-0.355462885562312	-0.206699128340256	-0.18938608750744	-0.23848380911931	-0.320021912407019	-0.296664555224095	-0.242109976173999	-0.124564828585667	-0.201208524867553	-0.300791043959634	-0.318903323173179	-0.210948267916539	-0.275373517315174
IL-17C	-0.311644520172077	-0.370322780098713	-0.255902651265867	-0.341764035181858	-0.17918146572414	-0.209903442675269	-0.30310455764403	-0.244118216549124	-0.169234735597413	-0.215066574677379	-0.206473918880996	-0.215066574677379	-0.248359311570157	-0.157045516553859	-0.158162984176701	-0.231666376458865	-0.258549365108257	-0.170878373789825	-0.228134246459803	-0.0875065171847333	-0.205845450199294	-0.171504568224453	-0.144732011694357	-0.0791359783786262	-0.104404937154382	0.161711717121981	0.0438144186985056	-0.146774174435047	0.00562125336828202	0.161914155163873
IL-17D	-0.617600491785467	-0.389883758805356	-0.164820481290145	0.278089241272252	0.79839261396428	-0.57945284276398	-0.502878397996463	-0.192139642706953	0.14300080653085	0.592787048158603	-0.586870964832505	-0.406175332702681	-0.169519847923229	-0.174632983475711	0.605595024045096	-0.593711008642306	-0.364617278251615	-0.15853064202123	0.0793027773343098	0.396690299321967	-0.659690105588021	-0.20865831338515	-0.169912992156913	0.059362181898262	0.299720735989953	-0.380846796483881	-0.278349134141554	-0.0696208868344468	0.0942478978551522	0.325101101770899
IL-1A	-0.353832094233462	-0.331272608533141	-0.408133117848214	-0.364764133548514	-0.318365867971507	-0.429775442198169	-0.34107336679619	-0.40897806349107	-0.375380178581594	-0.337123889316269	-0.394343185474199	-0.272424254678263	-0.32543234495905	-0.25989387956406	-0.248706467693451	-0.305965802026949	-0.29446703943717	-0.284303097843114	-0.342640666900136	-0.251505419618557	-0.316351830599251	-0.150955674034319	-0.3056210850353	-0.250784486911097	-0.182702443044137	-0.250454699881951	-0.263829437247445	-0.381513593026296	-0.175197222755877	-0.496439324118107
IL-1B	-0.324147505453552	-0.319808865978481	-0.316856128077713	-0.312630678757211	-0.30179576177218	-0.279514573660106	-0.314654270578617	-0.303723317411599	-0.304250898690222	-0.296258695268837	-0.331421072064509	-0.311573498397078	-0.306602633250053	-0.322690872640563	-0.300978961053956	-0.318583139044529	-0.315005797760991	-0.28056441700358	-0.290326856017164	-0.296792255005926	-0.302988886632197	-0.301056418472242	-0.305102803784698	-0.301031929665714	-0.283527482442976	-0.307540973779967	-0.303753336315822	-0.276904024245963	-0.262998520053978	-0.279679515611399
IL-1RA	-0.450674851476343	-0.522560350854896	-0.418990085325083	-0.420439527921229	-0.402118951779768	-0.211620636915585	-0.180221791210483	-0.177143472955579	-0.11744366832382	-0.0535381799115059	0.5218857267868	0.58928027029342	0.417375544675288	0.414991085847192	0.330157580830821	-0.479404440388308	-0.528290391633989	-0.510733348878293	-0.293866383890583	-0.359570101570405	-0.259050637671855	-0.271683636355535	-0.134393918678639	-0.20888367756137	-0.0493545525398552	0.56324465636777	0.497719545148859	0.479555945024085	0.314342236813796	0.40511319253391
IL-2	-0.308722920306507	-0.272724287310095	-0.308900932370718	-0.295341657408891	-0.28164445771016	-0.302049827467524	-0.32174375598313	-0.243228544716525	-0.317850118941917	-0.280967208204495	-0.30940375227234	-0.363793745605137	-0.361643147317604	-0.301434748156113	-0.297635545222676	-0.302049827467524	-0.284434957481818	-0.30473353553002	-0.301478155328005	-0.280914319004419	-0.31724452180181	-0.284457202595086	-0.294646214191786	-0.313444894868417	-0.312792834412864	-0.227653475869086	-0.253593207624291	-0.347800894729561	-0.343562747796455	-0.279603736629279
IL-3	-0.179680151319455	-0.182184329625298	-0.179118979754852	-0.178326404084539	-0.17789768880816	-0.175479606659176	-0.185503628550132	-0.179118979754852	-0.175827445465303	-0.178788598283803	-0.175613759188834	-0.177467106078954	-0.176128320688397	-0.179439152676426	-0.180363943013846	-0.180399271194457	-0.178150317845542	-0.181630592842314	-0.175240807241915	-0.184681829119457	-0.181495653312149	-0.179411732495405	-0.1809740516875	-0.175609412443549	-0.170766881368404	-0.170806645702227	-0.177827784734891	-0.176269784520086	-0.177987505440636	-0.184048691080698
IL-4	-0.283409014543634	-0.281164633919524	-0.277670451139602	-0.272160268690639	-0.278794259108518	-0.25423622509262	-0.273112295597701	-0.270006110762325	-0.277617556803624	-0.26625873770242	-0.263708068641057	-0.28634931335596	-0.270706977967726	-0.2493642505801	-0.282300657850556	-0.272160268690639	-0.285770765859812	-0.278466235974961	-0.274106391031537	-0.251261776501978	-0.273640438207187	-0.270481757448716	-0.263067488428536	-0.268618798608247	-0.258876133910847	-0.293365755541462	-0.250063142290715	-0.250658155441526	-0.255829102242735	-0.227843228925634
IL-5	-0.436874183438517	-0.347058971876159	-0.309959817280151	-0.269761707592949	-0.325256894867817	-0.373640163493528	-0.236677720485716	-0.497157312507806	-0.283902474450035	-0.140103694740184	-0.264675753366574	-0.289526729874745	-0.380443063508082	-0.363064894015521	-0.135542860741965	-0.338541550781837	-0.16934139910785	-0.128042154681247	0.0130408735516565	0.236125849126255	-0.293376404906891	-0.240633399431573	-0.148034803207998	-0.00175506054706798	0.117547848884417	-0.477807318169995	-0.115707698609816	-0.0851002312183785	0.164130193435494	0.18353147075318
IL-6	-0.542478045360993	-0.583724789312174	-0.57400265175644	-0.349682999685905	-0.200522276207276	-0.157646593603585	-0.0503318184417718	-0.0873153119236693	0.150711945386976	0.207435977243719	0.527854057121258	0.651478020758676	0.654860767912969	1.1134844820738	0.778415418276876	-0.614453385988385	-0.584189331831205	-0.505142275775659	-0.278522358253338	-0.15400453668812	-0.386921562672416	-0.36798176658725	-0.24438702929334	-0.0283499182566521	0.154515318714455	-0.154122919287278	0.0572272982137212	0.21769898470477	0.406780366125188	0.44613621839874
IL-7	-0.0232964359567773	-0.178600022866008	-0.17280062397472	-0.229549687472389	-0.182171852093114	-0.11948176249155	-0.0186124719171624	-0.101995910400907	-0.12057412880391	-0.0464979469372194	0.18567890749432	0.307905661935221	0.0105527692109592	0.164632149050412	0.246810318853751	-0.311371790678498	-0.256299307725434	-0.265064522626001	-0.237366789368145	-0.118061377818612	-0.154077219259431	-0.201575137790237	-0.0180251311477869	-0.161765437742717	-0.103626038225365	-0.0545113138810362	-0.0422932107379606	0.164227177887028	0.179698972008633	0.0239295834520475
IL-8	-0.41387968991668	-0.42243251277134	-0.411166435924852	-0.214302642211603	-0.142491659430043	-0.410804964988772	-0.42017888253645	-0.282856040890309	-0.24641586043924	-0.147859530870239	-0.366442210589226	-0.300176924213883	-0.368668042589479	-0.244551565984071	-0.0651833876701968	-0.421201612348992	-0.429228216882996	-0.28168985864597	-0.223642232484722	-0.1539010992121	-0.287328794302577	-0.319298453505931	-0.177631678651288	-0.186119097975606	-0.0578171682267601	-0.0757522712473102	-0.16790243347537	-0.110219345526238	0.0791344445913618	0.0104359627049383
IL-9	-0.430434947925728	-0.4329167533486	-0.336602656158647	-0.254317655787838	-0.224382239553737	-0.401346967477203	-0.40307528383051	-0.376114113832676	-0.286003116270278	-0.165249282232753	-0.283440910172732	-0.433203315029367	-0.379906494723097	-0.256787564376666	-0.272315363519107	-0.285424326120952	-0.233402488195839	-0.266711523194982	-0.176665140698072	-0.080181832487001	-0.30847787386308	-0.254324658524148	-0.243443181944477	-0.0975244529716784	-0.0968109897872596	-0.164393955199336	-0.335689351519727	-0.218383733269258	-0.186789513147514	-0.165318486084781
PGF	-0.558966656564643	-0.692274268825274	-0.499375406375084	0.0215723089703874	0.426271154503078	-0.527508119843913	-0.505450950331849	-0.205105625282086	0.158648789261239	0.686749393645799	-0.226774993752964	-0.179839121244103	-0.0757767300952812	0.304218456672544	0.798875418485837	-0.380219428527141	-0.262633476908121	-0.154793475863284	0.0654723797230003	0.513443210514651	-0.265433981107415	-0.200395254805707	0.0239213039296048	0.269022072100534	0.63195848679708	-0.132563217260666	0.0958696861885727	0.613339240293288	0.558942206662577	0.963528982598008
SAA	-0.228774624532396	-0.354045362657904	-0.380386035407226	-0.204176839302031	-0.271551277773029	0.123455438314889	-0.141232827169894	-0.165284186734951	0.228316347322609	0.358432937780884	0.755364214062899	0.255509355115382	0.676688543707857	0.330009907136117	0.863823104767388	-0.67586189467154	-0.707079308551628	-0.642664835114465	-0.564607063443996	-0.589677380801293	-0.432402352847074	-0.557683303998376	-0.351292233185614	-0.380860877076104	-0.305897449217154	-0.333388751802403	-0.195858984815278	-0.0439448826652401	-0.0899391953355394	-0.105644990087839
Tie-2	-0.291340927012216	-0.172877742493572	-0.275378911340656	-0.0336647000661257	-0.00978048219319791	-0.255244460921016	-0.269302849603936	-0.195992119207105	-0.0277518257596726	-0.0777127925533144	-0.343712419960936	-0.305544979142952	-0.336428214400014	-0.121781639772731	-0.0738878225543515	0.496307627634944	0.369293877067218	0.0975626638155744	0.00212852228779865	-0.0273564159930829	0.36514097096132	0.215627823931211	0.057957234136248	-0.0285104529836242	-0.145247532560561	0.249404520981417	0.328451198608052	0.213038173231817	0.0514416290367867	-0.121779809135068
TNF-A	-0.414508670820971	-0.504040758330413	-0.599670086247575	-0.370003797868352	-0.0500591844338839	-0.32874000455967	-0.0994218304632999	-0.476867031379826	-0.0921189782046247	0.218152640109828	0.103721060459069	0.286235205645225	-0.0686419544737518	0.305714069991253	0.320877594137489	-0.0921189782046247	-0.107349648486462	-0.232825211161537	0.0407583499770823	0.0662474993169287	-0.0847381323648475	-0.043974819866799	0.100002215091101	0.0906854821719688	0.296671600578282	0.315528516708153	0.266202646347344	0.509525260017667	0.166138524305468	0.47969946206043
TNF-B	0.0384804015089471	-0.105036528574201	-0.309981072697315	-0.267229298463636	-0.231345884199134	0.0114263197662031	-0.0699525399529694	-0.331038321664424	-0.228099305399801	-0.113574572720257	0.105387117116911	-0.113574572720257	-0.246165782670027	0.0333355525031864	-0.085475671416786	0.116617847068764	0.00702022552670091	-0.169754369418168	-0.315164387182893	-0.246118829627038	0.141477065103106	0.140065082198357	-0.00194486702748484	-0.139766529348086	-0.209568518744924	0.298449243708438	0.131330977005918	0.0875153562403104	0.03204216753929	-0.230858058034512
TSLP	-0.599345022254014	-0.579176879482843	-0.402678004309558	-0.224288442999923	-0.117924375838354	-0.564531619019115	-0.43555472627404	-0.299660419649626	-0.134200419515831	0.038217595127761	-0.230505605498893	-0.31020212981705	-0.213426589583537	0.130418702391869	0.359595142780173	-0.480914569237795	-0.325267500770032	-0.246288032908241	-0.0737344630579838	0.102587624273159	-0.308936455788276	-0.270907178068671	-0.13507266443525	-0.0148387426873802	0.241654663217928	0.0853961768011088	0.140649256572426	0.149148924464762	0.209361916530789	0.463536605869078
VCAM-1	-0.320902620699164	-0.166318838309111	-0.219141631520599	-0.225900681919437	-0.122880865064207	-0.342454502457981	-0.258911360520095	-0.436475402274804	-0.127720847378661	-0.037282862570479	-0.0616409169685507	0.135298611630541	-0.336904399003371	0.119493949779092	0.181259984505585	0.164154328940326	0.13762082723799	-0.102433140000227	-0.206765499363667	-0.0740791387834627	0.0451346309469104	-0.0639141997075929	-0.0879354642930274	-0.115286303155286	-0.0558561591532538	0.310217603880352	0.327189744442625	-0.0274695730634992	-0.0388010564863894	0.106917416577544
VEGF-A	-0.288259785268982	-0.329815451541679	-0.359795134822108	-0.185054021475319	0.0249690661207448	-0.235872420629583	-0.283431044821996	-0.250737584919692	-0.083226995592678	0.160363506986323	-0.269402604101806	-0.200622788688501	-0.156739416900414	-0.041686179251408	-0.0909026614832748	-0.454205392908326	-0.395876525904094	-0.358349701181064	-0.284140699526264	-0.101183204044391	-0.479451844576046	-0.313900004268705	-0.236604604483046	-0.218489483874938	-0.130005716776413	-0.012976602572593	-0.205231716160936	-0.150042662412813	0.202178451315754	-0.150533151275424
VEGF-C	-0.121150434003794	-0.290287174080513	-0.085086129711459	-0.0486883927462537	0.129850120035931	-0.0340673531005821	-0.173066732223555	-0.00501294243634642	0.199525590171206	0.231567918546818	0.10940668316352	-0.0924347026730874	0.017452402710806	0.199997919160807	0.217724022599027	-0.285823820388375	-0.313840131090907	-0.170155439799819	-0.16148922903094	-0.176092057013421	-0.181270256184008	-0.200755754286428	-0.063927535613145	-0.121150434003794	-0.0989374290640035	-0.00576148534734322	0.0537649457573765	0.0554906203509908	0.0958616690254661	-0.267057732903623
VEGF-D	-0.0884818586792276	-0.0434978484001452	-0.0344375036109795	0.0336717151268875	0.195959728087935	-0.193498762446116	-0.196533575543729	-0.0796631524751127	-0.0069815466876577	-0.0819543425057884	-0.31841146680503	-0.316557133114452	-0.207876066801895	-0.202517931029945	-0.193273140724355	-0.445314441945581	-0.302431953426182	-0.28548624551949	-0.201146118576662	-0.0134665939158406	-0.454831795707419	-0.463767718021108	-0.353717282935211	-0.213578514757309	-0.21372095114333	-0.547452633045562	-0.490655209695613	-0.40307968931706	-0.291827408397861	-0.202736457781228

## Sheet: Figure4_data
#figure 4: Heatmap of differences in biomarker concentrations per sex (F or M), age and smoking status group (smoking yes vs no)
biomarker	F 18-29 no	F 30-39 no	F 40-49 no	F 50-59 no	F 60-69 no	F 18-29 yes	F 30-39 yes	F 40-49 yes	F 50-59 yes	F 60-69 yes	M 18-29 no	M 30-39 no	M 40-49 no	M 50-59 no	M 60-69 no	M 18-29 yes	M 30-39 yes	M 40-49 yes	M 50-59 yes	M 60-69 yes
CCL11	-0.910851116802507	-0.681011672198547	-0.420480314484264	-0.0104834460400456	0.194258600381079	-0.662481290559557	-0.586089259297586	-0.0671210420558318	0.390183787572379	0.785940936158653	-0.466883651778627	-0.244948897544194	-0.17117825738086	0.129439853739131	0.266544155876384	-0.493031441596051	-0.133348098566209	0.383205037048892	0.8344549460508	0.855862224059722
CCL13	-0.629629033290144	-0.384539068785581	-0.11456290535561	0.193629478241225	0.321551930724194	-0.365084672582984	-0.303461875982426	-0.141151224148572	0.302745908037938	0.312472343087574	-0.533545344504294	-0.347978039935913	-0.144774764220947	0.100810063606067	0.280634248180314	-0.514512354608455	-0.47025429537367	-0.130838698220102	0.170020427825276	0.385991505837769
CCL17	-0.396904214684779	-0.470997658187268	-0.374635659157962	-0.217911466802888	-0.0165320040169356	-0.241879150983559	-0.187581443035292	0.175661979647985	0.342100697559005	0.459341599131697	-0.285003643874525	-0.258000237775581	-0.260946996845551	-0.0874435500730082	-0.0777300769998016	-0.115909076170652	-0.227912304874421	0.335671906062884	0.212878839594194	0.16546880433713
CCL2	-0.673380290436069	-0.647475266754835	-0.520520125512608	-0.0340319484721564	0.261669293787194	-0.45805673820154	-0.563182378515098	-0.210431871751672	0.261140111510442	0.399136141565315	-0.384213159663878	-0.188864633026556	-0.0957442048141599	0.13402141239777	0.254379820728308	-0.179771733463573	-0.0910307310196197	0.108066929711205	0.412332290536677	0.506034261721069
CCL22	0.158021821726823	-0.159267901191323	-0.207368226020341	-0.0169357505434288	0.0961561921120568	0.482891191581584	0.211236786982828	0.484325495294568	0.399212916062906	0.839740312502533	-0.203869770260766	-0.388796086783628	-0.461174366092601	-0.343241700790676	-0.362854084567501	-0.0505227179943833	-0.0116734450257453	0.230744303778072	0.11672666586301	0.653259312361806
CCL26	-0.480985047245573	-0.375212981978511	-0.387592777828512	-0.371656267124551	-0.371369632106977	-0.319902115779664	-0.401205500092855	-0.208637739516374	-0.402218180677706	-0.332505474613849	-0.177478724962026	-0.0244731983526535	-0.10261919941159	-0.0693505700838729	-0.0561876992858099	0.181162739803836	0.0850122452254766	0.190648981561533	0.207431421109287	0.154181520168212
CCL3	-0.28222411320673	-0.281223132078133	-0.165784097891001	-0.0230809068243059	0.234567529442327	-0.160481718732645	-0.295145426725214	-0.140597041894984	0.278735197918608	0.333076662098417	-0.213858537492592	-0.15779061262729	-0.0633908363465665	0.0759614888698836	0.262418930135184	-0.186648978013722	-0.400065097911265	0.0892849777321887	0.0870986227217543	0.388737487096944
CCL4	-0.411344866982054	-0.442125233666162	-0.344166505675492	-0.155388049181416	0.0720614541652166	-0.577973477720655	-0.32060588933312	-0.323806080247881	0.0023834111405597	0.0729913337198936	-0.221847245137166	-0.247332370904597	-0.0813878268852946	-0.0387661478328969	0.154682805741197	-0.412646448410086	-0.102229372783294	0.0365300590125483	0.0308643809223394	0.129711104379592
CRP	-0.102342281297333	-0.320589008963304	-0.414647994677986	-0.354956193616185	-0.258972244456551	-0.073357701574316	-0.237379214636891	-0.272002166287056	-0.278052871363119	-0.302855464394799	-0.608613534296725	-0.485371843915529	-0.407966196395882	-0.362371011915086	-0.298192152155738	-0.572248906788271	-0.389111227773807	-0.200160789726783	-0.152966347177132	-0.0475403492381206
CXCL10	-0.445562703835775	-0.305228101676274	-0.265940989047203	-0.0222944283034228	0.342397821420994	-0.62882294563918	-0.618627267561017	-0.485891330884245	-0.228678157600898	-0.289784100932384	-0.439333257960477	-0.268409492207416	-0.251120433785142	-0.0113947352651698	0.196086553403113	-0.606225698512218	-0.524722516719588	-0.600856348973378	-0.334636215101644	-0.105154842234064
FGF2	-0.244237211680425	-0.284621709967654	-0.240708481126324	-0.145154028316942	-0.0265799263667887	-0.197946630815062	-0.128856418547572	-0.13668449124734	0.144252065628887	-0.0679772574706455	-0.29016761922101	-0.17221707322318	-0.134169453162029	0.0339812712637646	-0.0667135962706151	-0.3887653038331	-0.352583608105917	-0.152226689771669	0.0181231956759742	-0.0476496757126257
Flt-1	-0.496023674728682	-0.22744759708656	-0.119613881542375	-0.050676594415023	0.0164211989273433	-0.551463625794205	-0.448052712467621	-0.341693001002705	0.0133879875441232	-0.079771621708667	0.156261744707522	0.0143971507165398	0.045715896794039	0.129952499864132	0.0669025108617318	-0.0790649230356806	0.0916147567635243	0.00325211256254655	0.111317692098382	0.164445819959941
GM-CSF	-0.0798261053394698	-0.164153560422127	-0.21333503599642	-0.12357410803896	-0.167346963229738	-0.272772373825034	-0.182662944052048	-0.0168583408974238	-0.182662944052048	-0.409258127205212	-0.182662944052048	-0.182662944052048	-0.253226877245028	-0.215323191991248	-0.226624801296968	-0.13716912389712	-0.308853528938645	-0.261288164989433	-0.364693317591577	-0.269099219286033
ICAM-1	-0.271844362106418	-0.337419470695819	-0.426678759644345	-0.0718230128896537	0.0931345515665908	-0.0638282871037191	0.0102350460401896	0.0804931169226158	0.539593840315375	1.05249524538626	-0.139116816303572	-0.134269681319107	-0.219597688405838	-0.162908280717928	-0.102039926237557	-0.00385779645196795	-0.00627830972497085	0.277066873605504	0.412782939437911	0.623779381615843
IFN-G	-0.333205441211798	-0.311744814316888	-0.335305790032442	-0.167297503604251	0.0369177010398579	-0.355345305736063	-0.411438921955456	-0.314075789117151	0.041783962644358	-0.246639802183298	-0.430187703752752	-0.391809842440877	-0.36546331034432	-0.21754052424331	-0.181184302741667	-0.480093878307314	-0.469560643815719	-0.447284084323341	-0.415294254173059	-0.251018218762866
IL-10	-0.175128221155241	-0.259912118138062	-0.260801035719523	-0.293067856914172	-0.219635305536985	-0.0814280979012204	-0.344956374697369	-0.287433045240413	-0.464345038988842	-0.288073683519909	-0.0667259389462083	-0.18685530080226	-0.214222901010135	-0.231337023700926	-0.144963024852175	-0.232723823560499	-0.200956484645951	-0.421775440882528	-0.315977545303842	-0.12208830059151
IL-12/IL-23p40	0.362201824005739	0.114643246423546	-0.0211057433714746	-0.0454801055123063	-0.0443123572522487	-0.280570159373118	-0.576808312196709	-0.547793824250746	-0.714964338316301	-0.924805326758504	-0.0587176609708579	-0.13895952966232	-0.261446423117621	-0.320452299752147	-0.389384815369806	-0.460782992722312	-0.603634452540386	-0.906852325196838	-0.909604098479139	-0.729053743387088
IL-12p70	-0.310560751939001	-0.295609369034326	-0.292494372419781	-0.304062448397374	-0.298287734049323	-0.298566190332224	-0.261798222392503	-0.279786559999046	-0.290760049586071	-0.298775450016439	-0.295609369034326	-0.289645336164421	-0.300684426172582	-0.291677543847123	-0.294358213208801	-0.288010626796302	-0.264619022282422	-0.291139993314143	-0.298718455697361	-0.32495652146866
IL-13	-0.305722067775357	-0.293847600276538	-0.286077241606863	-0.310344908429161	-0.338719126858381	-0.301756812442176	-0.330980812022172	-0.288592742368548	-0.305722067775357	-0.28957480190246	-0.305722067775357	-0.301090665208957	-0.299462236081842	-0.305722067775357	-0.305722067775357	-0.321584610850835	-0.305722067775357	-0.291678185584809	-0.360950295531699	-0.311908618488288
IL-15	-0.164060063246738	-0.267726711422736	-0.0676078907677782	-0.0191298646432782	-0.0151713239913212	-0.0338689511417356	-0.0793261271881983	0.126936017687977	0.432669653378812	0.439886532199071	-0.31145249973481	-0.272004027291674	-0.0807141596996095	0.079625674977684	0.221910463755748	-0.0341285209797795	0.338691981842161	0.531046053861344	0.343193205580685	0.569075178410581
IL-16	-0.260259582745032	-0.2792694420504	-0.295183260900181	-0.338742602226444	-0.311878872624758	-0.255335915996251	-0.232906704096675	0.0396627824466018	-0.145764677153199	-0.184596118501643	-0.00616633203291826	-0.165112777805793	-0.230617476523445	-0.217429461496408	-0.249636164833575	-0.0972883823885709	-0.0786754576311396	-0.111814912663027	-0.0335173398387582	-0.327883273466826
IL-17A	0.155036062521106	0.0424803814847122	-0.139417723539361	-0.142245339232481	-0.0445152551880737	-0.221856089539631	-0.243179251191783	-0.421669624715731	-0.43138784535588	-0.600779328250996	-0.11939203415664	-0.145620568793353	-0.276164720514044	-0.279069900448154	-0.310686205097303	-0.103510276056399	-0.326586428714107	-0.747156357090215	-0.635476634596075	-0.471853001016102
IL-17A/F	-0.205120988697329	-0.209075567198172	-0.176738143143642	-0.209075567198172	-0.148035452512026	-0.165823943604672	-0.252517426812604	-0.198524536371608	-0.201574415613264	0.0575739475127576	-0.336937676972487	-0.23507367323982	-0.20842052125749	-0.209075567198172	-0.209075567198172	-0.352660924317014	-0.153264978366753	-0.337517184631162	-0.280322497425581	-0.150674579527043
IL-17B	-0.238596272917098	-0.231724205461037	-0.229368723471503	0.0375700009410382	0.109610017493888	-0.306060151524328	-0.248059307293372	-0.250333557354644	-0.233862695047723	-0.319705165558573	-0.210720683517954	-0.325188897818909	-0.321911163203609	-0.225956946538048	-0.15385657321306	-0.215848290395693	-0.493991139118634	-0.343698293637849	-0.183515775597649	-0.194296053013022
IL-17C	-0.297473446390067	-0.292379194437541	-0.27387336167527	-0.250179759399346	-0.204366087051227	-0.269339151519257	-0.532081528860155	-0.190657462261117	-0.215527954005149	-0.0712288779105181	-0.215527954005149	-0.169722501922127	-0.183192900010295	-0.162979862600887	-0.0917701988522395	-0.311606234720747	-0.254760560859842	0.0270820696394113	0.0619632192304826	0.140035214607607
IL-17D	-0.591869669420903	-0.406908307858597	-0.183325119700224	0.199729639043029	0.643949681385906	-0.616719003129152	-0.523389101083493	-0.152951099381751	0.0554115433122384	0.830033841748039	-0.590875623260602	-0.310597467411471	-0.167555768862877	0.0660340211829639	0.313283523554051	-0.648709912147884	-0.232915309828744	-0.0776185434679861	0.230837907283629	0.439513889220891
IL-1A	-0.3846150425106	-0.342564935838677	-0.397278815431564	-0.363687911391767	-0.316428386112447	-0.398935326497847	-0.197266610672337	-0.343840763336582	-0.316428386112447	-0.262565305088903	-0.315815757692302	-0.2268238072163	-0.319713413264664	-0.284181460743689	-0.264305312778395	-0.308347035245679	-0.263226284914863	-0.154961047250481	-0.0834348992591925	-0.164095973906177
IL-1B	-0.319903050860446	-0.3133334580907	-0.313982505771653	-0.308616996628377	-0.303391293219379	-0.308940061982107	-0.328005473622947	-0.267010641812258	-0.296918501011082	-0.268978242531706	-0.320713487559556	-0.308654264134949	-0.300466326989074	-0.293037373057069	-0.299332087506622	-0.288718426680977	-0.302233658631232	-0.246477855621923	-0.267675435584091	-0.229919181922525
IL-1RA	-0.352191781013847	-0.281602405034595	-0.278748977482481	-0.28306546289604	-0.244922541961527	-0.381194663476605	-0.32432415341793	-0.11196696079053	-0.00063786911812673	-0.123810720369849	-0.34115149365479	-0.287136874561128	-0.276777141287288	-0.228819746312213	-0.159535596686066	-0.38743695142782	-0.261245411068037	-0.0665600815508417	0.0068793131858718	-0.00356417417909278
IL-2	-0.305086908015951	-0.2900322122275	-0.298882397909798	-0.310131964524577	-0.283924546765825	-0.321727625881564	-0.374277500760434	-0.347772645814078	-0.247126561035784	-0.245065429359257	-0.301976959018606	-0.272938801822029	-0.301976959018606	-0.313005006295655	-0.301976959018606	-0.273973711193983	-0.36588793132572	-0.332562115378356	-0.350231620500482	-0.225956651099421
IL-3	-0.179531079926128	-0.182915769190533	-0.178604359903533	-0.178462819543799	-0.178760169864168	-0.175602568632442	-0.185365155591586	-0.180473180409031	-0.180278909885533	-0.178600215135749	-0.180813413155193	-0.179203736925941	-0.181383327016862	-0.177873463780124	-0.179531079926128	-0.180027720580547	-0.178445937449873	-0.173661131168829	-0.167737286742365	-0.180261870975769
IL-4	-0.275351126193638	-0.278304115244287	-0.27327001412592	-0.267763526436791	-0.273271148302705	-0.263889966528656	-0.272575725432129	-0.271137444471794	-0.278539781963033	-0.262595502003902	-0.274235439842823	-0.274776788543505	-0.268105483572497	-0.269409261340842	-0.25500728292118	-0.275279156135481	-0.25862045059918	-0.253678519056249	-0.273404255532392	-0.224999505813417
IL-5	-0.418075524998756	-0.353127631232825	-0.3766970155734	-0.280330118222165	-0.190378361902017	-0.423645662049878	-0.243688628045108	-0.238066590911027	-0.263318392125423	-0.368860302806928	-0.400817448248299	-0.228567465123277	-0.119677632991589	0.0128601337291355	0.186069787664026	-0.129645781942661	-0.00290047724496991	-0.1273576100391	0.114440674107031	0.17186568429097
IL-6	-0.42313575738687	-0.302078710448696	-0.28830540279279	-0.122993358109417	0.0274957848009452	-0.312644244104651	-0.158419317692764	-0.195965662132197	0.0980056959178654	0.251969952115213	-0.560440989551574	-0.418006879993809	-0.279878947552024	-0.139717088163958	0.0243349735895441	-0.429168444897618	-0.368288921069902	-0.0843816172099595	0.229651032070631	0.641899711822656
IL-7	-0.0242194684579495	-0.114678166162586	-0.102160366102279	-0.119778351252585	-0.116225550086651	-0.0231123399530852	-0.0848548369076609	-0.274534779842969	-0.274762190290153	-0.139679023970689	-0.201502232573214	-0.191681225911502	-0.0920828649660644	-0.147187155823964	-0.0961686973639611	-0.214534623577405	-0.278543826602335	-0.148681676170969	-0.203683434316019	-0.179056355733073
IL-8	-0.400530261335789	-0.404418809228226	-0.370029731604518	-0.241923081618699	-0.159630911112758	-0.424314358386897	-0.371921412312433	-0.214182562083936	-0.0489770561947888	0.219210386728697	-0.365029896916977	-0.37807813554977	-0.240168550632566	-0.196587025713299	-0.10532493022665	-0.380741374572559	-0.342206404539318	0.0163262026619651	0.0138631318409439	0.129455083541744
IL-9	-0.413635022526335	-0.412302128095926	-0.368800184734124	-0.263932042997507	-0.1971516229052	-0.411190780776883	-0.488539920109467	-0.386322775675343	-0.275509467835927	-0.309299622903284	-0.282310726648457	-0.236162634771215	-0.260910816171408	-0.123011776828606	-0.091404013810596	-0.297330170518759	-0.375300152448713	-0.196096067060804	-0.205474915797076	-0.155225918765575
PGF	-0.555919863962127	-0.567193406847589	-0.404879081608636	0.0602680838488554	0.543151780130489	-0.344151343773317	-0.420414779142374	-0.0747672182534401	0.293451187875918	0.479754239637752	-0.324986562990328	-0.195445109857823	-0.00186425126385131	0.202511851691483	0.589916962830084	-0.18622554204675	-0.0862054423591905	0.192318402778095	0.402383538780171	0.992820180639903
SAA	-0.132775452019134	-0.222785928888228	-0.205835074204714	-0.00676007391879032	0.109348376214993	-0.154677952001316	-0.197469328316108	-0.316154337415393	-0.0875506044194938	-0.244782667018655	-0.587673456404447	-0.561311257793939	-0.409822053099579	-0.392455511059337	-0.395752110523521	-0.56780956717217	-0.577991161412041	-0.404911452642567	-0.361089190356293	-0.346470615571071
Tie-2	-0.271189766447552	-0.162719367608842	-0.239816579638243	-0.0404492780015454	-0.023829460269043	-0.338304447082194	-0.614909769954629	-0.34736551947552	-0.0886270551335417	-0.182444679584931	0.445593022051302	0.325264878409197	0.122890898022982	0.0806102583141859	-0.0841330626148697	0.330222565314867	0.323880158003865	-0.093799605183452	-0.33277812806343	-0.0829031501139941
TNF-A	-0.361199493678496	-0.239415995262283	-0.482506328225746	-0.194323839488785	0.113817166379229	-0.383572748678452	-0.257417406367298	-0.30930411373586	0.0732740029693321	0.112053837786768	-0.0855132387106569	-0.0474211195738419	-6.04143935652862e-06	0.0921089872688779	0.235421604131335	-0.0496442548615275	-0.0668048577976819	0.134690187879319	0.0908042580183748	0.278398106672629
TNF-B	0.0451343141332067	-0.0738057271444851	-0.30800891463646	-0.226336921983437	-0.114570369202717	-0.0248650480600412	-0.202960691016612	-0.324311699462464	-0.240542094247544	-0.421639567153699	0.133764003552091	0.100134245615202	-0.0713486755053825	-0.149296495565043	-0.210899024123042	0.214991390770922	-0.0796920822430499	-0.192455395707377	-0.234357649358537	-0.318138564450106
TSLP	-0.545511152901698	-0.47204155793842	-0.329421776033745	-0.175082437470485	-0.048769553365159	-0.598468067225463	-0.547720674414134	-0.296572877613125	-0.0864407234201602	0.0386971787774412	-0.409205294314174	-0.257032263323454	-0.195375931528817	-0.0225285610247138	0.141702586658117	-0.320709039046053	-0.250887484101613	0.158017838738542	0.120868275176403	0.575748456358981
VCAM-1	-0.31860916169276	-0.147337495491632	-0.272383209411561	-0.149041885568469	-0.0268789504665197	-0.2659315226909	-0.263180772926783	-0.252128524438352	-0.292225115409339	-0.321537511623842	0.154872799115384	0.103831025997997	-0.0860612308829732	-0.101377164993631	-0.0418632429390813	0.0485145218669703	-0.0844921788757443	-0.140342161793783	-0.446292153421897	-0.104446652763605
VEGF-A	-0.288060360787442	-0.304190916587618	-0.294902746230954	-0.186700173261126	0.00974638561962739	-0.234510040850756	-0.237731201603668	-0.0601824949553823	0.03351280380213	0.184433133877081	-0.442169552672001	-0.336295591020557	-0.27417529806001	-0.236253772031738	-0.138373926530709	-0.294872473070236	-0.250558184814546	-0.287306529085598	-0.0587449721578559	0.0737433078071284
VEGF-C	-0.104630544805509	-0.217505954921405	-0.080763671878414	0.0406492064913671	0.183624663271315	0.113527822699913	-0.189290358484441	0.0918989320726194	0.15036706225696	0.411922342733699	-0.205674995952041	-0.221948806291858	-0.138632303343264	-0.153870559943003	-0.14829192751882	-0.302237089856021	-0.291798817360693	0.256007562357417	0.213369351732328	0.145913312829998
VEGF-D	-0.190463168763147	-0.168519827709758	-0.091476863985455	-0.0206788163891734	0.065757950173435	0.134128347039884	-0.0245569310669225	-0.0395870564638248	0.131004323982272	-0.0183864234659436	-0.469722949750087	-0.385654608914238	-0.343469097355246	-0.274590002690474	-0.181729065028346	-0.241987799624601	-0.401147158862753	-0.192160290465479	-0.0195874345542794	0.0137482032818579
