# Supplementary material for: Lifestyle and demographic associations with 47 inflammatory and vascular stress biomarkers in 9876 blood donors
Source: Commun Med (Lond). 2024 Mar 16;4:50. doi: 10.1038/s43856-024-00474-2 (PMC10944541; doi:10.1038/s43856-024-00474-2)
Supplement: Supplementary file 12 — Supplementary Data 9 [file 43856_2024_474_MOESM12_ESM.xlsx]

## Sheet: age_F_Proinf
	CRP	SAA	IL.1A	IL.1B	IL.1RA	IL.3	IL.6	IL.15	IL.12	IL.12p70	TNF.B	TNF.A
max	0.687481	0.598225	0.518564	0.558324	0.566868	0.626584	0.564277	0.575962	0.635765	0.555052	0.557041	0.571299
min	-0.708843	-0.600523	-0.607338	-0.49974	-0.675817	-0.421077	-0.507944	-0.531686	-0.601131	-0.469312	-0.387827	-0.580591
youngest	0.203428	-0.0465592	-0.121507	0.0460993	-0.200447	0.249744	-0.155693	-0.0458233	0.25614	0.0857024	0.242733	-0.0927943
oldest	-0.0131126	0.0955461	-0.0604921	0.161138	-0.0742855	0.25123	0.29091	0.147212	-0.103715	0.131683	0.129861	0.284987

## Sheet: age_M_proinf
	CRP	SAA	IL.1A	IL.1B	IL.1RA	IL.3	IL.6	IL.15	IL.12	IL.12p70	TNF.B	TNF.A
max	0.641109	0.517362	0.55035	0.575018	0.565357	0.625975	0.556824	0.599423	0.628536	0.576959	0.56828	0.562383
min	-0.67042	-0.628347	-0.630747	-0.496792	-0.659865	-0.426704	-0.47553	-0.588028	-0.607559	-0.464928	-0.400243	-0.571292
youngest	-0.428084	-0.311819	-0.163173	0.00720684	-0.260816	0.225052	-0.215957	-0.208935	0.196245	0.106	0.275263	-0.115347
oldest	0.22956	0.0609243	-0.0637084	0.129442	-0.00244653	0.236798	0.400809	0.285561	-0.102236	0.102113	-0.0345926	0.16713

## Sheet: age_F_TH
	IFN.G	IL.2	IL.4	IL.5	IL.9	IL.10	IL.13	IL.16	IL.17A	IL.17A.F	IL.17B	IL.17C	IL.17D
max	0.459507	0.523315	0.616683	0.527681	0.612142	0.524606	0.604995	0.619532	0.567612	0.594295	0.540715	0.598853	0.559371
min	-0.62551	-0.44313	-0.471507	-0.57136	-0.466342	-0.494124	-0.451367	-0.621726	-0.530903	-0.40315	-0.435061	-0.419808	-0.414603
youngest F	-0.215616	0.0963476	0.166399	-0.131674	-0.00658987	0.111934	0.157823	0.0603483	0.176226	0.162601	0.0191446	0.117017	-0.279134
oldest F	0.125145	0.128116	0.159249	0.101009	0.349497	0.0578912	0.1577	-0.000359837	-0.010364	0.209031	0.24052	0.193662	0.582214

## Sheet: age_M_TH
	IFN.G	IL.2	IL.4	IL.5	IL.9	IL.10	IL.13	IL.16	IL.17A	IL.17A.F	IL.17B	IL.17C	IL.17D
max	0.440025	0.5096	0.59642	0.563889	0.608925	0.567973	0.583912	0.672702	0.579736	0.611491	0.518098	0.572122	0.544214
min	-0.605521	-0.45108	-0.458437	-0.603748	-0.448199	-0.532025	-0.438845	-0.649084	-0.480056	-0.435176	-0.435249	-0.424399	-0.405652
youngest	-0.245624	0.0629276	0.112074	-0.319173	-0.00149149	0.117864	0.130191	0.109758	0.184563	0.0801208	0.10115	0.0748303	-0.256951
oldest	0.0528007	0.0820662	0.189813	0.211801	0.27122	0.0561559	0.149911	-0.112857	0.0132004	0.182044	0.131106	0.185514	0.452081

## Sheet: age_F_chemokines
	CCL11	CCL26	IL.8	CXCL10	CCL2	CCL13	CCL22	CCL17	CCL3	CCL4
max	0.608955	0.417048	0.305739	0.496314	0.521664	0.669733	0.578066	0.607012	0.483563	0.619417
min	-0.6827	-0.492514	-0.541058	-0.552331	-0.565476	-0.610635	-0.591015	-0.584675	-0.417422	-0.623804
youngest	-0.724787	-0.114686	-0.253249	-0.308966	-0.338288	-0.458424	0.11485	-0.158057	-0.0717851	-0.261097
oldest	0.55302	-0.0503058	0.0366236	0.348543	0.435251	0.506897	0.0777196	0.339922	0.299415	0.305028

## Sheet: age_M_chemokines
	CCL11	CCL26	IL.8	CXCL10	CCL2	CCL13	CCL22	CCL17	CCL3	CCL4
max	0.595386	0.425093	0.287079	0.473562	0.519509	0.670001	0.568121	0.613124	0.503271	0.602023
min	-0.663117	-0.523618	-0.570038	-0.588694	-0.557791	-0.614261	-0.574511	-0.59156	-0.442959	-0.585372
youngest	-0.511515	-0.119417	-0.324294	-0.317869	-0.343538	-0.397038	0.0968051	-0.0701643	-0.0801539	-0.187667
oldest	0.286632	-0.0515595	-0.00699238	0.253522	0.221324	0.431258	0.0370112	0.183068	0.28369	0.231298

## Sheet: age_F_GrowthFactors
	bFGF	GM.CSF	Flt.1	IL.7	PlGF	sICAM.1	sVCAM.1	Tie.2	TSLP	VEGF	VEGF.C	VEGF.D
max	0.646644	0.590471	0.574225	0.610246	0.587944	0.491262	0.557568	0.56139	0.61034	0.708075	0.620132	0.577774
min	-0.45591	-0.374245	-0.517328	-0.516777	-0.525117	-0.489705	-0.536452	-0.406073	-0.421506	-0.667931	-0.495137	-0.573152
youngest	0.0712015	0.203654	-0.182301	0.107999	-0.282762	-0.0868627	-0.0800766	0.0586274	-0.108429	-0.0266166	0.049699	-0.0656546
oldest	0.269833	0.138131	0.236688	0.0423765	0.629779	0.216258	0.113612	0.212221	0.441527	0.340815	0.264621	0.0862842

## Sheet: age_M_GrowthFactors
	bFGF	GM.CSF	Flt.1	IL.7	PlGF	sICAM.1	sVCAM.1	Tie.2	TSLP	VEGF	VEGF.C	VEGF.D
max	0.659085	0.602012	0.614548	0.653603	0.607522	0.491347	0.547061	0.584736	0.576074	0.708722	0.652482	0.565464
min	-0.462621	-0.392637	-0.5426	-0.562289	-0.566715	-0.515903	-0.529918	-0.433187	-0.429546	-0.659606	-0.53814	-0.528385
youngest	-0.00406372	0.21384	0.0787184	-0.0146632	-0.345147	-0.0429382	0.0998443	0.28132	-0.149153	-0.202936	0.0050593	-0.0912043
oldest	0.231345	0.166112	0.0438572	0.116414	0.538715	0.00711446	-0.0708868	-0.101247	0.370058	0.256043	0.12675	0.176389
