# Supplementary material for: Lifestyle and demographic associations with 47 inflammatory and vascular stress biomarkers in 9876 blood donors
Source: Commun Med (Lond). 2024 Mar 16;4:50. doi: 10.1038/s43856-024-00474-2 (PMC10944541; doi:10.1038/s43856-024-00474-2)
Supplement: Supplementary file 13 — Supplementary Data 10 [file 43856_2024_474_MOESM13_ESM.xlsx]

## Sheet: bmi_F_Proinf
	CRP	SAA	IL.1A	IL.1B	IL.1RA	IL.3	IL.6	IL.15	IL.12	IL.12p70	TNF.B	TNF.A
max	0.689194	0.593182	0.509624	0.555389	0.56175	0.626715	0.566096	0.575107	0.635008	0.558295	0.554334	0.572368
min	-0.709448	-0.6023	-0.602341	-0.499267	-0.671681	-0.421949	-0.513685	-0.531268	-0.600196	-0.464803	-0.384225	-0.581906
obese	0.913715	0.470441	-0.024858	0.0984146	0.594686	0.256902	0.733516	-0.0265284	0.269802	0.118644	0.158384	0.365024
overweight	0.175352	0.129232	-0.105566	0.13526	0.042995	0.243888	0.253494	0.053084	0.0658536	0.118644	0.145742	0.125623
normal	-0.348853	-0.239361	-0.0976989	0.0487527	-0.308239	0.234992	-0.209113	0.0449913	-0.0756041	0.101733	0.112699	-0.143625

## Sheet: bmi_M_proinf
	CRP	SAA	IL.1A	IL.1B	IL.1RA	IL.3	IL.6	IL.15	IL.12	IL.12p70	TNF.B	TNF.A
max	0.63991	0.516844	0.550616	0.576989	0.571575	0.626252	0.557925	0.597136	0.62593	0.575013	0.571248	0.575964
min	-0.671429	-0.634207	-0.631203	-0.505059	-0.663572	-0.434586	-0.473312	-0.585152	-0.603736	-0.462214	-0.394315	-0.586353
obese	0.67701	0.351557	-0.139896	0.214408	0.52337	0.26151	0.471713	0.000576	0.190462	0.0585997	0.189642	0.269616
overweight	0.12165	0.0588699	-0.0622378	0.0830874	-0.0198582	0.253389	0.143925	0.0374993	0.0656008	0.104184	0.120149	0.0413523
normal	-0.375416	-0.335547	-0.150071	0.0447736	-0.348252	0.230722	-0.127888	0.00653659	-0.065685	0.142408	0.0818006	-0.121364

## Sheet: bmi_F_TH
	IFN.G	IL.2	IL.4	IL.5	IL.9	IL.10	IL.13	IL.16	IL.17A	IL.17A.F	IL.17B	IL.17C	IL.17D
max	0.456171	0.52358	0.616585	0.528273	0.615615	0.527993	0.604986	0.620396	0.5685	0.592632	0.542452	0.604346	0.55942
min	-0.625446	-0.439006	-0.476104	-0.574034	-0.468606	-0.488822	-0.447056	-0.625717	-0.529884	-0.408756	-0.427495	-0.422661	-0.411822
obese	-0.080975	0.0245391	0.160208	-0.00786556	0.154643	0.0221131	0.202599	0.0126179	0.228795	0.184395	0.0376177	0.200252	0.0617446
overweight	-0.0867705	0.113708	0.202694	0.0136911	0.199975	0.0146828	0.163793	0.041197	0.0652074	0.182785	0.0846354	0.153467	0.136953
normal	-0.163182	0.111948	0.12563	-0.035292	0.142425	0.0444267	0.160007	0.0307157	-0.0222426	0.148214	0.0848506	0.106725	0.100636

## Sheet: bmi_M_TH
	IFN.G	IL.2	IL.4	IL.5	IL.9	IL.10	IL.13	IL.16	IL.17A	IL.17A.F	IL.17B	IL.17C	IL.17D
max	0.434102	0.508348	0.601469	0.561734	0.607617	0.569381	0.586684	0.676393	0.582774	0.613185	0.516768	0.573904	0.544837
min	-0.604746	-0.443555	-0.468839	-0.602969	-0.446175	-0.525884	-0.443119	-0.643222	-0.481786	-0.434363	-0.438849	-0.428021	-0.41012
obese	-0.0699602	0.0590641	0.266135	0.0263506	0.0956035	0.0415384	0.168772	0.0267401	0.202751	0.180938	0.0443047	0.213156	0.17242
overweight	-0.0790787	0.0613879	0.132216	-0.0450588	0.18439	-0.0028955	0.136427	-0.0316058	0.0930902	0.180154	0.0644159	0.156401	0.144489
normal	-0.186815	0.0894041	0.120329	-0.0742411	0.0732319	0.0294938	0.141246	-0.0651834	0.0233931	0.113537	0.0729715	0.0802791	0.0512657

## Sheet: bmi_F_chemokines
	CCL11	CCL26	IL.8	CXCL10	CCL2	CCL13	CCL22	CCL17	CCL3	CCL4
max	0.614214	0.414566	0.307382	0.493291	0.515531	0.668465	0.576802	0.603213	0.480382	0.617758
min	-0.685385	-0.487096	-0.543	-0.5495	-0.558758	-0.6069	-0.587279	-0.584829	-0.413456	-0.619179
obese	-0.186117	0.0828121	-0.0944131	0.248862	0.0677374	0.270899	0.397703	0.0897674	0.298768	0.1681
overweight	0.0124273	-0.0183951	-0.127764	0.027484	0.0332735	0.173366	0.0846308	0.068334	0.116658	0.0771097
normal	-0.0322079	-0.101379	-0.163267	-0.167035	-0.0806093	-0.0396389	-0.187066	-0.0113604	-0.0457967	-0.102806

## Sheet: bmi_M_chemokines
	CCL11	CCL26	IL.8	CXCL10	CCL2	CCL13	CCL22	CCL17	CCL3	CCL4
max	0.597971	0.423718	0.289805	0.472036	0.518527	0.67035	0.568158	0.611683	0.496141	0.594918
min	-0.663642	-0.524099	-0.574062	-0.584007	-0.551528	-0.619236	-0.572655	-0.592962	-0.439302	-0.579105
obese	-0.0839274	0.0461232	-0.0295632	0.148096	0.126695	0.29222	0.297397	0.095994	0.280655	0.311659
overweight	-0.0332393	-0.0759912	-0.127865	-0.0242005	0.00790431	0.108102	0.0158626	0.025935	0.102791	0.0164027
normal	-0.155424	-0.136574	-0.255745	-0.182526	-0.173285	-0.0856748	-0.123072	-0.0335507	-0.0453162	-0.105051

## Sheet: bmi_F_GrowthFactors
	bFGF	GM.CSF	Flt.1	IL.7	PlGF	sICAM.1	sVCAM.1	Tie.2	TSLP	VEGF	VEGF.C	VEGF.D
max	0.645277	0.587297	0.570731	0.609595	0.587791	0.48091	0.557189	0.563808	0.612613	0.702227	0.617645	0.578441
min	-0.45818	-0.375899	-0.510961	-0.512533	-0.526413	-0.481919	-0.534447	-0.4084	-0.422056	-0.663698	-0.485691	-0.572213
obese	0.240142	0.159791	0.158144	0.254899	0.167874	0.308097	0.147982	0.0361553	0.326012	0.150022	0.202966	-0.225663
overweight	0.157912	0.154215	0.109551	0.0794397	0.140168	0.0473634	0.0129641	0.133163	0.226088	0.133041	0.167584	-0.0758821
normal	0.100678	0.139904	0.0331078	0.00192122	-0.0605297	-0.149581	-0.0299832	0.116213	0.0828737	0.0229537	0.0407097	0.0600255

## Sheet: bmi_M_GrowthFactors
	bFGF	GM.CSF	Flt.1	IL.7	PlGF	sICAM.1	sVCAM.1	Tie.2	TSLP	VEGF	VEGF.C	VEGF.D
max	0.660403	0.602402	0.614351	0.653122	0.604946	0.507793	0.563636	0.581777	0.576712	0.712377	0.649838	0.565659
min	-0.460114	-0.398235	-0.541753	-0.562303	-0.56757	-0.53809	-0.552132	-0.434018	-0.435594	-0.653308	-0.537807	-0.523885
obese	0.209664	0.197656	0.0550178	0.259403	0.358849	0.347053	0.0416629	0.0755772	0.405912	0.306968	0.231741	-0.00753768
overweight	0.155287	0.188907	-0.0135504	0.0804164	0.075741	-0.0184437	-0.0938795	0.0283814	0.165345	0.102177	0.12333	0.0293908
normal	0.102989	0.147141	0.0653602	-0.0315794	-0.10722	-0.148325	-0.0472042	0.130789	-0.00741132	-0.0183817	0.030124	0.0497123
