# Supplementary material for: Lifestyle and demographic associations with 47 inflammatory and vascular stress biomarkers in 9876 blood donors
Source: Commun Med (Lond). 2024 Mar 16;4:50. doi: 10.1038/s43856-024-00474-2 (PMC10944541; doi:10.1038/s43856-024-00474-2)
Supplement: Supplementary file 14 — Supplementary Data 11 [file 43856_2024_474_MOESM14_ESM.xlsx]

## Sheet: smoke_F_Proinf
	CRP	SAA	IL.1A	IL.1B	IL.1RA	IL.3	IL.6	IL.15	IL.12	IL.12p70	TNF.B	TNF.A
max	0.687481	0.598225	0.518564	0.558324	0.566868	0.626584	0.564277	0.575962	0.635765	0.555052	0.557041	0.571299
min	-0.708843	-0.600523	-0.607338	-0.49974	-0.675817	-0.421077	-0.507944	-0.531686	-0.601131	-0.469312	-0.387827	-0.580591
smoker	0.0713273	-0.148721	-0.0606315	0.142476	-0.00422043	0.220936	0.192691	0.31057	-0.573748	0.0952053	0.0382961	0.0374901
non-smoker	-0.0649444	-0.0363024	-0.101756	0.0841994	-0.111346	0.241024	0.0207752	-0.00423268	0.0837133	0.109547	0.146137	0.0115012

## Sheet: smoke_M_proinf
	CRP	SAA	IL.1A	IL.1B	IL.1RA	IL.3	IL.6	IL.15	IL.12	IL.12p70	TNF.B	TNF.A
max	0.641109	0.517362	0.55035	0.575018	0.565357	0.625975	0.556824	0.599423	0.628536	0.576959	0.56828	0.562383
min	-0.67042	-0.628347	-0.630747	-0.496792	-0.659865	-0.426704	-0.47553	-0.588028	-0.607559	-0.464928	-0.400243	-0.571292
smoker	0.173139	-0.0105257	-0.0180301	0.16959	0.0516176	0.27077	0.210182	0.284405	-0.493321	0.0813628	0.0622502	0.0294704
non-smoker	-0.0168619	-0.0507615	-0.124538	0.0739326	-0.115788	0.23651	0.0470314	-0.00861423	0.0856066	0.110767	0.122577	-0.0168402

## Sheet: smoke_F_TH
	IFN.G	IL.2	IL.4	IL.5	IL.9	IL.10	IL.13	IL.16	IL.17A	IL.17A.F	IL.17B	IL.17C	IL.17D
max	0.459507	0.523315	0.616683	0.527681	0.612142	0.524606	0.604995	0.619532	0.567612	0.594295	0.540715	0.598853	0.559371
min	-0.62551	-0.44313	-0.471507	-0.57136	-0.466342	-0.494124	-0.451367	-0.621726	-0.530903	-0.40315	-0.435061	-0.419808	-0.414603
smoker	-0.159364	-0.00151031	0.153432	0.0237801	0.0888179	-0.0191248	0.151988	0.13795	-0.226338	0.168503	-0.0450958	0.159135	0.077853
non-smoker	-0.133178	0.111408	0.160873	-0.0205703	0.166559	0.0346293	0.168157	0.0160494	0.0701437	0.157619	0.0986999	0.126471	0.102238

## Sheet: smoke_M_TH
	IFN.G	IL.2	IL.4	IL.5	IL.9	IL.10	IL.13	IL.16	IL.17A	IL.17A.F	IL.17B	IL.17C	IL.17D
max	0.440025	0.5096	0.59642	0.563889	0.608925	0.567973	0.583912	0.672702	0.579736	0.611491	0.518098	0.572122	0.544214
min	-0.605521	-0.45108	-0.458437	-0.603748	-0.448199	-0.532025	-0.438845	-0.649084	-0.480056	-0.435176	-0.435249	-0.424399	-0.405652
smoker	-0.251711	-0.0293197	0.183352	0.0733474	0.0615207	-0.0135278	0.140737	0.0732179	-0.104933	0.110063	0.0790606	0.143551	0.161029
non-smoker	-0.100253	0.08392	0.138137	-0.0673264	0.132399	0.0172098	0.140541	-0.0408153	0.108182	0.171468	0.070704	0.128097	0.118112

## Sheet: smoke_F_chemokines
	CCL11	CCL26	IL.8	CXCL10	CCL2	CCL13	CCL22	CCL17	CCL3	CCL4
max	0.608955	0.417048	0.305739	0.496314	0.521664	0.669733	0.578066	0.607012	0.483563	0.619417
min	-0.6827	-0.492514	-0.541058	-0.552331	-0.565476	-0.610635	-0.591015	-0.584675	-0.417422	-0.623804
smoker	0.176319	0.0114535	-0.0766897	-0.260356	0.114036	0.0979368	0.437701	0.395356	0.0824243	-0.00264364
non-smoker	-0.075703	-0.0649362	-0.148565	-0.0311378	-0.0483313	0.0609073	-0.10538	-0.0148003	0.0624355	0.00262568

## Sheet: smoke_M_chemokines
	CCL11	CCL26	IL.8	CXCL10	CCL2	CCL13	CCL22	CCL17	CCL3	CCL4
max	0.595386	0.425093	0.287079	0.473562	0.519509	0.670001	0.568121	0.613124	0.503271	0.602023
min	-0.663117	-0.523618	-0.570038	-0.588694	-0.557791	-0.614261	-0.574511	-0.59156	-0.442959	-0.585372
smoker	0.198592	0.0808847	-0.0390798	-0.310747	0.0994591	0.0618089	0.444696	0.279613	0.0598158	0.00186266
non-smoker	-0.137728	-0.112019	-0.193372	-0.0559788	-0.0823774	0.0621864	-0.0721535	-0.0231904	0.0478079	-0.0131143

## Sheet: smoke_F_GrowthFactors
	bFGF	GM.CSF	Flt.1	IL.7	PlGF	sICAM.1	sVCAM.1	Tie.2	TSLP	VEGF	VEGF.C	VEGF.D
max	0.646644	0.590471	0.574225	0.610246	0.587944	0.491262	0.557568	0.56139	0.61034	0.708075	0.620132	0.577774
min	-0.45591	-0.374245	-0.517328	-0.516777	-0.525117	-0.489705	-0.536452	-0.406073	-0.421506	-0.667931	-0.495137	-0.573152
smokers	0.194962	0.137113	0.0270619	0.00634857	0.146536	0.321805	-0.112212	0.00283788	0.227907	0.231203	0.182225	0.100618
non-smokers	0.124046	0.151408	0.0830346	0.060256	0.00432859	-0.0684272	0.0251483	0.136164	0.158074	0.0506853	0.0862721	-0.0405276

## Sheet: smoke_M_GrowthFactors
	bFGF	GM.CSF	Flt.1	IL.7	PlGF	sICAM.1	sVCAM.1	Tie.2	TSLP	VEGF	VEGF.C	VEGF.D
max	0.659085	0.602012	0.614548	0.653603	0.607522	0.491347	0.547061	0.584736	0.576074	0.708722	0.652482	0.565464
min	-0.462621	-0.392637	-0.5426	-0.562289	-0.566715	-0.515903	-0.529918	-0.433187	-0.429546	-0.659606	-0.53814	-0.528385
smokers	0.119032	0.13229	-0.0163507	0.0340785	0.121782	0.241	-0.123806	-0.0143189	0.27808	0.173235	0.165941	0.165439
non-smokers	0.127778	0.188571	0.0353111	0.0728863	-0.00108963	-0.0556207	-0.039012	0.097642	0.0815152	0.0666361	0.0849295	0.0200926
